# Supplementary material for: Highly enantioselective sulfa-Michael addition reactions using N-heterocyclic carbene as a non-covalent organocatalyst
Source: Chem Sci. 2015 Apr 23;6(7):4184–9. doi: 10.1039/c5sc00878f (PMC5707481; doi:10.1039/c5sc00878f)
Supplement: Supplementary file 2 [file SC-006-C5SC00878F-s002.cif]

# Electronic Supplementary Material (ESI) for Chemical Science.
# This journal is © The Royal Society of Chemistry 2015

####################################################################### 
# 
# This file contains crystal structure data downloaded from the 
# Cambridge Structural Database (CSD) hosted by the Cambridge 
# Crystallographic Data Centre (CCDC).
# 
# Full information about CCDC data access policies and citation 
# guidelines are available at http://www.ccdc.cam.ac.uk/access/V1 
# 
# Audit and citation data items may have been added by the CCDC. 
# Please retain this information to preserve the provenance of 
# this file and to allow appropriate attribution of the data. 
# 
#######################################################################

data_shelx
_database_code_depnum_ccdc_archive 'CCDC 1047559'
_audit_update_record             
;
2015-02-05 deposited with the CCDC.
2015-04-22 downloaded from the CCDC.
;

_audit_creation_method           SHELXL-2014
_chemical_name_systematic        
;
 ?
;
_chemical_name_common            ?
_chemical_melting_point          ?
_chemical_formula_moiety         'C17 H18 F3 N S'
_chemical_formula_sum            'C17 H18 F3 N S'
_chemical_formula_weight         325.38

loop_
_atom_type_symbol
_atom_type_description
_atom_type_scat_dispersion_real
_atom_type_scat_dispersion_imag
_atom_type_scat_source
C C 0.0181 0.0091 'International Tables Vol C Tables 4.2.6.8 and 6.1.1.4'
H H 0.0000 0.0000 'International Tables Vol C Tables 4.2.6.8 and 6.1.1.4'
N N 0.0311 0.0180 'International Tables Vol C Tables 4.2.6.8 and 6.1.1.4'
F F 0.0727 0.0534 'International Tables Vol C Tables 4.2.6.8 and 6.1.1.4'
S S 0.3331 0.5567 'International Tables Vol C Tables 4.2.6.8 and 6.1.1.4'

_space_group_crystal_system      monoclinic
_space_group_IT_number           4
_space_group_name_H-M_alt        'P 21'
_space_group_name_Hall           'P 2yb'

_shelx_space_group_comment       
;
The symmetry employed for this shelxl refinement is uniquely defined
by the following loop, which should always be used as a source of
symmetry information in preference to the above space-group names.
They are only intended as comments.
;

loop_
_space_group_symop_operation_xyz
'x, y, z'
'-x, y+1/2, -z'

_cell_length_a                   9.11670(10)
_cell_length_b                   7.92950(10)
_cell_length_c                   11.3854(8)
_cell_angle_alpha                90
_cell_angle_beta                 105.727(7)
_cell_angle_gamma                90
_cell_volume                     792.25(6)
_cell_formula_units_Z            2
_cell_measurement_temperature    293(2)
_cell_measurement_reflns_used    9396
_cell_measurement_theta_min      6.90
_cell_measurement_theta_max      68.30

_exptl_crystal_description       prism
_exptl_crystal_colour            colorless
_exptl_crystal_density_meas      ?
_exptl_crystal_density_method    ?
_exptl_crystal_density_diffrn    1.364
_exptl_crystal_F_000             340
_exptl_transmission_factor_min   ?
_exptl_transmission_factor_max   ?
_exptl_crystal_size_max          0.20
_exptl_crystal_size_mid          0.20
_exptl_crystal_size_min          0.20
_exptl_absorpt_coefficient_mu    2.064
_shelx_estimated_absorpt_T_min   ?
_shelx_estimated_absorpt_T_max   ?
_exptl_absorpt_correction_type   multi-scan
_exptl_absorpt_correction_T_min  0.497
_exptl_absorpt_correction_T_max  0.662
_exptl_absorpt_process_details   'Jacobson, R. (1998) Private communication'

_exptl_special_details           
;
 ?
;

_diffrn_ambient_temperature      293(2)
_diffrn_radiation_wavelength     1.54187
_diffrn_radiation_type           CuK\a
_diffrn_source                   ?
_diffrn_measurement_device_type  'Rigaku Saturn944+ CCD'
_diffrn_measurement_method       \w
_diffrn_detector_area_resol_mean ?
_diffrn_reflns_number            10973
_diffrn_reflns_av_unetI/netI     0.0417
_diffrn_reflns_av_R_equivalents  0.0418
_diffrn_reflns_limit_h_min       -10
_diffrn_reflns_limit_h_max       10
_diffrn_reflns_limit_k_min       -9
_diffrn_reflns_limit_k_max       9
_diffrn_reflns_limit_l_min       -12
_diffrn_reflns_limit_l_max       13
_diffrn_reflns_theta_min         6.892
_diffrn_reflns_theta_max         68.255
_diffrn_reflns_theta_full        67.687
_diffrn_measured_fraction_theta_max 0.993
_diffrn_measured_fraction_theta_full 0.995
_diffrn_reflns_Laue_measured_fraction_max 0.993
_diffrn_reflns_Laue_measured_fraction_full 0.995
_diffrn_reflns_point_group_measured_fraction_max 0.995
_diffrn_reflns_point_group_measured_fraction_full 0.997
_reflns_number_total             2783
_reflns_number_gt                2403
_reflns_threshold_expression     'I > 2\s(I)'
_reflns_Friedel_coverage         0.860
_reflns_Friedel_fraction_max     0.998
_reflns_Friedel_fraction_full    0.999

_reflns_special_details          
;
 Reflections were merged by SHELXL according to the crystal
 class for the calculation of statistics and refinement.
 
 _reflns_Friedel_fraction is defined as the number of unique
 Friedel pairs measured divided by the number that would be
 possible theoretically, ignoring centric projections and
 systematic absences.
;

_computing_data_collection       'CrystalClear-SM 2.0 r4 (Rigaku, 2009)'
_computing_cell_refinement       'CrystalClear-SM Auto 2.0 r4'
_computing_data_reduction        'CrystalClear-SM Auto 2.0 r4'
_computing_structure_solution    'SHELXS97 (Sheldrick, 1997)'
_computing_structure_refinement  'SHELXL-2014 (Sheldrick, 2014)'
_computing_molecular_graphics    'CrystalStructure 4.0'
_computing_publication_material  'CrystalStructure 4.0 (Rigaku, 2009)'

_refine_special_details          
;
 Refined as a 2-component inversion twin.
;
_refine_ls_structure_factor_coef Fsqd
_refine_ls_matrix_type           full
_refine_ls_weighting_scheme      calc
_refine_ls_weighting_details     
'w=1/[\s^2^(Fo^2^)+(0.0693P)^2^+0.0749P] where P=(Fo^2^+2Fc^2^)/3'
_atom_sites_solution_primary     ?
_atom_sites_solution_secondary   ?
_atom_sites_solution_hydrogens   mixed
_refine_ls_hydrogen_treatment    mixed
_refine_ls_extinction_method     none
_refine_ls_extinction_coef       .
_refine_ls_abs_structure_details 
;
 Refined as an inversion twin.
;
_refine_ls_abs_structure_Flack   0.01(4)
_chemical_absolute_configuration ad
_refine_ls_number_reflns         2783
_refine_ls_number_parameters     206
_refine_ls_number_restraints     3
_refine_ls_R_factor_all          0.0501
_refine_ls_R_factor_gt           0.0436
_refine_ls_wR_factor_ref         0.1223
_refine_ls_wR_factor_gt          0.1147
_refine_ls_goodness_of_fit_ref   1.110
_refine_ls_restrained_S_all      1.109
_refine_ls_shift/su_max          0.000
_refine_ls_shift/su_mean         0.000

loop_
_atom_site_label
_atom_site_type_symbol
_atom_site_fract_x
_atom_site_fract_y
_atom_site_fract_z
_atom_site_U_iso_or_equiv
_atom_site_adp_type
_atom_site_occupancy
_atom_site_site_symmetry_order
_atom_site_calc_flag
_atom_site_refinement_flags_posn
_atom_site_refinement_flags_adp
_atom_site_refinement_flags_occupancy
_atom_site_disorder_assembly
_atom_site_disorder_group
S1 S 0.44614(11) 0.25987(19) 0.36720(9) 0.0680(4) Uani 1 1 d . . . . .
F1 F 0.3662(3) 0.4713(4) 0.0393(2) 0.0775(8) Uani 1 1 d . . . . .
F2 F 0.5784(3) 0.4638(4) 0.1757(3) 0.0728(7) Uani 1 1 d . . . . .
F3 F 0.3825(3) 0.5793(3) 0.2125(3) 0.0854(9) Uani 1 1 d . . . . .
N1 N 0.4157(5) -0.0322(5) 0.1669(6) 0.0886(14) Uani 1 1 d D . . . .
H1N H 0.445(7) -0.036(11) 0.247(3) 0.106 Uiso 1 1 d D U . . .
H2N H 0.328(4) -0.077(9) 0.158(6) 0.106 Uiso 1 1 d D U . . .
C18 C 0.7139(5) 0.2403(11) 0.5373(4) 0.0895(18) Uani 1 1 d . . . . .
H1A H 0.6844 0.1297 0.5594 0.107 Uiso 1 1 calc R U . . .
H1B H 0.6670 0.3234 0.5781 0.107 Uiso 1 1 calc R U . . .
C1 C 1.1968(6) 0.2895(7) 0.6808(5) 0.0843(16) Uani 1 1 d . . . . .
H1 H 1.3016 0.2988 0.7139 0.101 Uiso 1 1 calc R U . . .
C2 C 1.1390(5) 0.2063(7) 0.5715(5) 0.0771(13) Uani 1 1 d . . . . .
H2 H 1.2046 0.1627 0.5293 0.093 Uiso 1 1 calc R U . . .
C3 C 0.9842(5) 0.1884(6) 0.5255(4) 0.0648(11) Uani 1 1 d . . . . .
H3 H 0.9458 0.1290 0.4533 0.078 Uiso 1 1 calc R U . . .
C4 C 0.8852(4) 0.2567(6) 0.5844(3) 0.0593(9) Uani 1 1 d . . . . .
C5 C 0.6525(4) 0.2622(8) 0.4042(4) 0.0698(11) Uani 1 1 d . . . . .
H5A H 0.6879 0.1716 0.3615 0.084 Uiso 1 1 calc R U . . .
H5B H 0.6873 0.3684 0.3790 0.084 Uiso 1 1 calc R U . . .
C6 C 0.3814(4) 0.2781(5) 0.2014(3) 0.0462(7) Uani 1 1 d . . . . .
C7 C 0.2058(3) 0.2742(5) 0.1664(3) 0.0419(7) Uani 1 1 d . . . . .
C8 C 0.1253(4) 0.3507(5) 0.2391(4) 0.0539(9) Uani 1 1 d . . . . .
H8 H 0.1775 0.4006 0.3125 0.065 Uiso 1 1 calc R U . . .
C9 C -0.0330(5) 0.3531(6) 0.2031(4) 0.0619(10) Uani 1 1 d . . . . .
H9 H -0.0860 0.4058 0.2521 0.074 Uiso 1 1 calc R U . . .
C10 C -0.1118(4) 0.2786(6) 0.0958(4) 0.0619(10) Uani 1 1 d . . . . .
H10 H -0.2178 0.2797 0.0725 0.074 Uiso 1 1 calc R U . . .
C11 C 1.1004(7) 0.3575(7) 0.7398(5) 0.0863(17) Uani 1 1 d . . . . .
H11 H 1.1389 0.4153 0.8127 0.104 Uiso 1 1 calc R U . . .
C12 C 0.9462(7) 0.3412(7) 0.6921(4) 0.0772(13) Uani 1 1 d . . . . .
H12 H 0.8811 0.3883 0.7334 0.093 Uiso 1 1 calc R U . . .
C13 C 0.4516(5) 0.1364(6) 0.1396(4) 0.0613(10) Uani 1 1 d . . . . .
H13A H 0.4173 0.1523 0.0520 0.074 Uiso 1 1 calc R U . . .
H13B H 0.5615 0.1492 0.1640 0.074 Uiso 1 1 calc R U . . .
C15 C -0.0340(4) 0.2030(6) 0.0239(4) 0.0639(11) Uani 1 1 d . . . . .
H15 H -0.0876 0.1526 -0.0488 0.077 Uiso 1 1 calc R U . . .
C16 C 0.1245(4) 0.2000(5) 0.0575(4) 0.0550(9) Uani 1 1 d . . . . .
H16 H 0.1761 0.1483 0.0070 0.066 Uiso 1 1 calc R U . . .
C17 C 0.4274(4) 0.4473(5) 0.1584(4) 0.0551(9) Uani 1 1 d . . . . .

loop_
_atom_site_aniso_label
_atom_site_aniso_U_11
_atom_site_aniso_U_22
_atom_site_aniso_U_33
_atom_site_aniso_U_23
_atom_site_aniso_U_13
_atom_site_aniso_U_12
S1 0.0449(5) 0.1055(8) 0.0525(5) 0.0116(6) 0.0115(4) 0.0041(6)
F1 0.0674(15) 0.0962(18) 0.0666(14) 0.0303(14) 0.0142(12) -0.0102(14)
F2 0.0476(13) 0.0818(16) 0.0888(17) 0.0146(14) 0.0180(11) -0.0169(12)
F3 0.092(2) 0.0494(13) 0.124(2) -0.0089(14) 0.0457(19) -0.0082(13)
N1 0.072(3) 0.051(2) 0.145(4) -0.002(3) 0.032(3) 0.003(2)
C18 0.054(2) 0.154(5) 0.057(2) 0.035(3) 0.0094(18) 0.001(3)
C1 0.056(2) 0.076(3) 0.101(4) 0.025(3) -0.012(3) -0.013(3)
C2 0.055(3) 0.074(3) 0.101(4) 0.014(3) 0.020(2) 0.008(2)
C3 0.063(3) 0.071(3) 0.057(2) -0.0063(19) 0.010(2) -0.003(2)
C4 0.0516(19) 0.075(2) 0.0470(17) 0.012(2) 0.0054(15) 0.004(2)
C5 0.048(2) 0.095(3) 0.061(2) 0.003(3) 0.0051(17) -0.001(3)
C6 0.0372(16) 0.0483(17) 0.0552(17) 0.0018(17) 0.0160(13) 0.0004(15)
C7 0.0357(15) 0.0421(15) 0.0498(16) 0.0012(16) 0.0147(13) 0.0010(15)
C8 0.0429(19) 0.063(2) 0.057(2) -0.0049(18) 0.0157(16) -0.0004(17)
C9 0.045(2) 0.073(2) 0.073(3) 0.003(2) 0.027(2) 0.0063(19)
C10 0.0370(17) 0.070(2) 0.077(2) 0.010(2) 0.0125(17) -0.0038(19)
C11 0.095(4) 0.076(3) 0.068(3) -0.001(3) -0.011(3) -0.014(3)
C12 0.091(4) 0.084(3) 0.054(2) 0.001(2) 0.016(2) 0.019(3)
C13 0.044(2) 0.062(2) 0.082(3) -0.007(2) 0.022(2) 0.0048(17)
C15 0.046(2) 0.074(3) 0.065(2) -0.003(2) 0.0033(18) -0.0090(19)
C16 0.049(2) 0.058(2) 0.058(2) -0.0054(17) 0.0156(17) -0.0029(16)
C17 0.0399(19) 0.057(2) 0.070(2) -0.0016(19) 0.0166(17) -0.0042(17)

_geom_special_details            
;
 All esds (except the esd in the dihedral angle between two l.s. planes)
 are estimated using the full covariance matrix.  The cell esds are taken
 into account individually in the estimation of esds in distances, angles
 and torsion angles; correlations between esds in cell parameters are only
 used when they are defined by crystal symmetry.  An approximate (isotropic)
 treatment of cell esds is used for estimating esds involving l.s. planes.
;

loop_
_geom_bond_atom_site_label_1
_geom_bond_atom_site_label_2
_geom_bond_distance
_geom_bond_site_symmetry_2
_geom_bond_publ_flag
S1 C5 1.813(4) . ?
S1 C6 1.824(4) . ?
F1 C17 1.333(5) . ?
F2 C17 1.344(5) . ?
F3 C17 1.333(5) . ?
N1 C13 1.431(6) . ?
N1 H1N 0.88(3) . ?
N1 H2N 0.85(3) . ?
C18 C5 1.477(6) . ?
C18 C4 1.514(6) . ?
C18 H1A 0.9700 . ?
C18 H1B 0.9700 . ?
C1 C11 1.354(8) . ?
C1 C2 1.380(8) . ?
C1 H1 0.9300 . ?
C2 C3 1.373(6) . ?
C2 H2 0.9300 . ?
C3 C4 1.372(6) . ?
C3 H3 0.9300 . ?
C4 C12 1.375(7) . ?
C5 H5A 0.9700 . ?
C5 H5B 0.9700 . ?
C6 C17 1.525(6) . ?
C6 C7 1.541(4) . ?
C6 C13 1.552(6) . ?
C7 C8 1.387(5) . ?
C7 C16 1.391(5) . ?
C8 C9 1.390(5) . ?
C8 H8 0.9300 . ?
C9 C10 1.372(7) . ?
C9 H9 0.9300 . ?
C10 C15 1.359(6) . ?
C10 H10 0.9300 . ?
C11 C12 1.369(8) . ?
C11 H11 0.9300 . ?
C12 H12 0.9300 . ?
C13 H13A 0.9700 . ?
C13 H13B 0.9700 . ?
C15 C16 1.392(6) . ?
C15 H15 0.9300 . ?
C16 H16 0.9300 . ?

loop_
_geom_angle_atom_site_label_1
_geom_angle_atom_site_label_2
_geom_angle_atom_site_label_3
_geom_angle
_geom_angle_site_symmetry_1
_geom_angle_site_symmetry_3
_geom_angle_publ_flag
C5 S1 C6 105.29(18) . . ?
C13 N1 H1N 103(6) . . ?
C13 N1 H2N 128(5) . . ?
H1N N1 H2N 96(7) . . ?
C5 C18 C4 114.9(4) . . ?
C5 C18 H1A 108.6 . . ?
C4 C18 H1A 108.6 . . ?
C5 C18 H1B 108.6 . . ?
C4 C18 H1B 108.6 . . ?
H1A C18 H1B 107.5 . . ?
C11 C1 C2 119.8(4) . . ?
C11 C1 H1 120.1 . . ?
C2 C1 H1 120.1 . . ?
C3 C2 C1 119.6(5) . . ?
C3 C2 H2 120.2 . . ?
C1 C2 H2 120.2 . . ?
C4 C3 C2 121.1(4) . . ?
C4 C3 H3 119.4 . . ?
C2 C3 H3 119.4 . . ?
C3 C4 C12 117.9(4) . . ?
C3 C4 C18 123.0(4) . . ?
C12 C4 C18 119.1(4) . . ?
C18 C5 S1 108.5(3) . . ?
C18 C5 H5A 110.0 . . ?
S1 C5 H5A 110.0 . . ?
C18 C5 H5B 110.0 . . ?
S1 C5 H5B 110.0 . . ?
H5A C5 H5B 108.4 . . ?
C17 C6 C7 106.9(3) . . ?
C17 C6 C13 108.0(3) . . ?
C7 C6 C13 113.2(3) . . ?
C17 C6 S1 111.2(3) . . ?
C7 C6 S1 106.8(2) . . ?
C13 C6 S1 110.7(3) . . ?
C8 C7 C16 118.5(3) . . ?
C8 C7 C6 121.2(3) . . ?
C16 C7 C6 120.3(3) . . ?
C7 C8 C9 120.4(4) . . ?
C7 C8 H8 119.8 . . ?
C9 C8 H8 119.8 . . ?
C10 C9 C8 120.5(4) . . ?
C10 C9 H9 119.7 . . ?
C8 C9 H9 119.7 . . ?
C15 C10 C9 119.6(4) . . ?
C15 C10 H10 120.2 . . ?
C9 C10 H10 120.2 . . ?
C1 C11 C12 120.0(5) . . ?
C1 C11 H11 120.0 . . ?
C12 C11 H11 120.0 . . ?
C11 C12 C4 121.5(5) . . ?
C11 C12 H12 119.2 . . ?
C4 C12 H12 119.2 . . ?
N1 C13 C6 115.6(4) . . ?
N1 C13 H13A 108.4 . . ?
C6 C13 H13A 108.4 . . ?
N1 C13 H13B 108.4 . . ?
C6 C13 H13B 108.4 . . ?
H13A C13 H13B 107.4 . . ?
C10 C15 C16 121.0(4) . . ?
C10 C15 H15 119.5 . . ?
C16 C15 H15 119.5 . . ?
C7 C16 C15 120.0(4) . . ?
C7 C16 H16 120.0 . . ?
C15 C16 H16 120.0 . . ?
F1 C17 F3 105.2(4) . . ?
F1 C17 F2 105.3(3) . . ?
F3 C17 F2 106.7(3) . . ?
F1 C17 C6 112.1(3) . . ?
F3 C17 C6 113.4(3) . . ?
F2 C17 C6 113.5(3) . . ?

loop_
_geom_hbond_atom_site_label_D
_geom_hbond_atom_site_label_H
_geom_hbond_atom_site_label_A
_geom_hbond_distance_DH
_geom_hbond_distance_HA
_geom_hbond_distance_DA
_geom_hbond_angle_DHA
_geom_hbond_site_symmetry_A
N1 H1N S1 0.88(3) 2.71(8) 3.210(5) 117(6) .
C5 H5B F2 0.97 2.38 2.971(6) 118.6 .

_refine_diff_density_max         0.214
_refine_diff_density_min         -0.302
_refine_diff_density_rms         0.052

_shelxl_version_number           2014-3

_shelx_res_file                  
;
TITL _mengsixuan20150116
CELL 1.54187 9.1167 7.9295 11.3854 90.000 105.727 90.000
ZERR 2.00 0.0001 0.0001 0.0008 0.000 0.007 0.000
LATT -1
SYMM -x, y+1/2, -z
SFAC C H N F S
UNIT 34 36 2 6 2
omit       -4   0   6
omit        9   3   3
TEMP 20.000
ACTA
L.S. 50
FMAP 2
PLAN 20 0 0.00
BOND $H
HTAB N1 S1
HTAB C5 F2
twin
dfix 0.86 N1 H1n N1 H2n
WGHT    0.069300    0.074900
BASF   0.01195
FVAR       0.77829
S1    5    0.446140    0.259873    0.367200    11.00000    0.04492    0.10548 =
         0.05254    0.01156    0.01153    0.00406
F1    4    0.366240    0.471347    0.039294    11.00000    0.06735    0.09621 =
         0.06655    0.03027    0.01415   -0.01018
F2    4    0.578441    0.463822    0.175666    11.00000    0.04755    0.08175 =
         0.08884    0.01462    0.01800   -0.01689
F3    4    0.382463    0.579294    0.212516    11.00000    0.09249    0.04942 =
         0.12393   -0.00887    0.04567   -0.00818
N1    3    0.415650   -0.032248    0.166853    11.00000    0.07189    0.05070 =
         0.14475   -0.00231    0.03185    0.00346
H1N   2    0.444518   -0.035628    0.247362    11.00000   -1.20000
H2N   2    0.328009   -0.076626    0.158263    11.00000   -1.20000
C18   1    0.713881    0.240254    0.537340    11.00000    0.05449    0.15353 =
         0.05719    0.03502    0.00944    0.00120
AFIX  23
H1A   2    0.684406    0.129688    0.559449    11.00000   -1.20000
H1B   2    0.667031    0.323431    0.578149    11.00000   -1.20000
AFIX   0
C1    1    1.196758    0.289515    0.680835    11.00000    0.05582    0.07642 =
         0.10133    0.02476   -0.01155   -0.01292
AFIX  43
H1    2    1.301554    0.298828    0.713875    11.00000   -1.20000
AFIX   0
C2    1    1.139026    0.206342    0.571534    11.00000    0.05508    0.07446 =
         0.10113    0.01391    0.02004    0.00837
AFIX  43
H2    2    1.204616    0.162680    0.529274    11.00000   -1.20000
AFIX   0
C3    1    0.984195    0.188427    0.525541    11.00000    0.06278    0.07051 =
         0.05741   -0.00633    0.01003   -0.00311
AFIX  43
H3    2    0.945755    0.129010    0.453308    11.00000   -1.20000
AFIX   0
C4    1    0.885250    0.256723    0.584374    11.00000    0.05159    0.07459 =
         0.04701    0.01250    0.00539    0.00363
C5    1    0.652501    0.262167    0.404180    11.00000    0.04796    0.09544 =
         0.06050    0.00294    0.00514   -0.00111
AFIX  23
H5A   2    0.687946    0.171614    0.361528    11.00000   -1.20000
H5B   2    0.687285    0.368369    0.379037    11.00000   -1.20000
AFIX   0
C6    1    0.381406    0.278127    0.201422    11.00000    0.03716    0.04829 =
         0.05516    0.00181    0.01597    0.00038
C7    1    0.205837    0.274239    0.166373    11.00000    0.03571    0.04205 =
         0.04980    0.00122    0.01468    0.00098
C8    1    0.125282    0.350684    0.239123    11.00000    0.04291    0.06296 =
         0.05721   -0.00485    0.01572   -0.00039
AFIX  43
H8    2    0.177506    0.400596    0.312454    11.00000   -1.20000
AFIX   0
C9    1   -0.033039    0.353141    0.203082    11.00000    0.04548    0.07307 =
         0.07346    0.00337    0.02686    0.00632
AFIX  43
H9    2   -0.086020    0.405780    0.252086    11.00000   -1.20000
AFIX   0
C10   1   -0.111806    0.278564    0.095823    11.00000    0.03700    0.06985 =
         0.07715    0.01026    0.01251   -0.00378
AFIX  43
H10   2   -0.217778    0.279690    0.072463    11.00000   -1.20000
AFIX   0
C11   1    1.100374    0.357496    0.739799    11.00000    0.09463    0.07620 =
         0.06848   -0.00143   -0.01144   -0.01435
AFIX  43
H11   2    1.138935    0.415280    0.812739    11.00000   -1.20000
AFIX   0
C12   1    0.946151    0.341194    0.692073    11.00000    0.09116    0.08421 =
         0.05432    0.00140    0.01632    0.01931
AFIX  43
H12   2    0.881079    0.388330    0.733439    11.00000   -1.20000
AFIX   0
C13   1    0.451560    0.136416    0.139650    11.00000    0.04370    0.06166 =
         0.08159   -0.00726    0.02241    0.00476
AFIX  23
H13A  2    0.417333    0.152270    0.051968    11.00000   -1.20000
H13B  2    0.561487    0.149223    0.164001    11.00000   -1.20000
AFIX   0
C15   1   -0.034044    0.203019    0.023896    11.00000    0.04596    0.07427 =
         0.06458   -0.00337    0.00332   -0.00896
AFIX  43
H15   2   -0.087588    0.152581   -0.048840    11.00000   -1.20000
AFIX   0
C16   1    0.124504    0.200005    0.057452    11.00000    0.04937    0.05820 =
         0.05803   -0.00543    0.01556   -0.00286
AFIX  43
H16   2    0.176119    0.148349    0.007049    11.00000   -1.20000
AFIX   0
C17   1    0.427391    0.447350    0.158442    11.00000    0.03992    0.05678 =
         0.06958   -0.00165    0.01665   -0.00424
HKLF 4 1 1 0 0 0 1 0 0 0 1

REM  _mengsixuan20150116
REM R1 =  0.0436 for    2403 Fo > 4sig(Fo)  and  0.0501 for all    2783 data
REM    206 parameters refined using      3 restraints

END

WGHT      0.0685      0.0769

REM Highest difference peak  0.214,  deepest hole -0.302,  1-sigma level  0.052
Q1    1   0.4175  0.1829  0.0235  11.00000  0.05    0.21
Q2    1   0.4420  0.5543  0.2862  11.00000  0.05    0.18
Q3    1   0.6071  0.4467  0.2646  11.00000  0.05    0.17
Q4    1   0.4202  0.3588  0.0208  11.00000  0.05    0.16
Q5    1  -0.0975  0.2042 -0.0932  11.00000  0.05    0.15
Q6    1   0.6624  0.1246  0.4372  11.00000  0.05    0.15
Q7    1   0.6951  0.0743  0.2571  11.00000  0.05    0.15
Q8    1   0.6614  0.3955  0.4454  11.00000  0.05    0.14
Q9    1   0.5932 -0.0625  0.4611  11.00000  0.05    0.14
Q10   1   0.6946  0.0024  0.4650  11.00000  0.05    0.14
Q11   1   0.2376  0.2603 -0.0838  11.00000  0.05    0.14
Q12   1   0.5322  0.5758  0.3615  11.00000  0.05    0.14
Q13   1   0.6885  0.2674  0.7330  11.00000  0.05    0.13
Q14   1   1.3053  0.0987  0.4874  11.00000  0.05    0.13
Q15   1   0.3400  0.6086  0.2191  11.00000  0.05    0.13
Q16   1  -0.0054  0.2363 -0.1007  11.00000  0.05    0.13
Q17   1   0.5794  0.0015  0.2805  11.00000  0.05    0.13
Q18   1   0.2333 -0.1590  0.2039  11.00000  0.05    0.12
Q19   1   0.1817  0.3481  0.3808  11.00000  0.05    0.12
Q20   1   0.9983  0.2579  0.3585  11.00000  0.05    0.12
;
_shelx_res_checksum              56780

_shelx_hkl_file                  
;
   0   0   2  346.37   13.54
   0   0   2  374.04   16.26
   0   0  -2  375.85   16.40
   0   0   3  392.24   18.20
   0   0  -3  376.92   17.44
   0   0   4   20.89    1.81
   0   0  -4   22.54    1.83
   0   0   5  826.14   44.71
   0   0  -5  818.95   44.10
   0   0   6   64.47    2.81
   0   0   6   63.91    4.44
   0   0   6   64.36    3.55
   0   0   6   63.30    2.61
   0   0  -6   61.69    4.33
   0   0   7   23.88    1.52
   0   0   7   28.01    1.60
   0   0   7   26.90    1.55
   0   0   7   30.97    2.19
   0   0   7   25.89    3.11
   0   0  -7   33.08    3.23
   0   0   8   12.97    1.93
   0   0   8   11.20    3.24
   0   0   8    9.37    1.10
   0   0   8    8.40    1.07
   0   0  -8   12.02    2.48
   0   0   9   33.95    5.97
   0   0   9   37.68    3.09
   0   0   9   34.54    2.37
   0   0   9   36.59    2.29
   0   0  -9   30.80    4.86
   0   0  10    7.76    4.58
   0   0  10   10.14    1.35
   0   0  10    8.90    1.25
   0   0  10   11.68    1.96
   0   0  11    4.37    0.98
   0   0  11    2.76    1.38
   0   0  11    3.40    1.20
   0   0  12    3.71    0.93
   0   0  12    4.68    1.12
   0   0  12    4.85    1.01
   0   0  13    0.06    0.64
   0   0  13    0.84    0.50
   0   0  13    0.17    0.57
   0  -1   1 1220.51   62.57
   0   1   1 1269.69   64.48
   0   1  -1 1133.49   54.87
   0  -1  -1 1091.47   56.16
   0  -1  -1 1148.27   58.45
   0   1   2 1358.75   72.98
   0  -1   2 1334.63   73.66
   0  -1  -2 1279.32   67.18
   0   1  -2 1378.15   71.52
   0  -1  -2 1498.04   80.64
   0  -1   3  296.00   13.34
   0   1   3  285.24   13.01
   0  -1   3  304.65   14.72
   0  -1  -3  291.65   13.90
   0  -1  -3  262.34   10.68
   0   1  -3  272.53   11.67
   0  -1   4  268.99   11.29
   0  -1   4  279.75   13.51
   0   1   4  254.80   12.40
   0  -1   4  276.85   14.21
   0   1  -4  259.66   11.94
   0  -1  -4  276.02   13.83
   0   1   5  383.23   19.72
   0  -1   5  431.89   22.19
   0  -1  -5  404.42   21.18
   0   1  -5  398.97   19.42
   0  -1   6 1068.28   57.73
   0   1   6 1058.72   56.13
   0  -1   6 1053.68   62.14
   0   1   6 1049.24   59.26
   0  -1   6  993.22   52.37
   0  -1   6 1051.41   55.47
   0   1   6 1067.01   56.29
   0   1   6 1061.10   57.01
   0   1   6 1045.17   60.13
   0   1  -6 1012.13   56.68
   0  -1  -6 1038.28   60.28
   0   1   7   58.76    4.92
   0  -1   7   56.18    2.72
   0  -1   7   64.84    5.15
   0   1   7   57.74    2.72
   0   1   7   56.92    2.80
   0   1   7   53.68    4.32
   0  -1   7   65.27    3.70
   0   1   7   58.43    2.83
   0  -1   7   62.71    3.03
   0   1  -7   59.54    4.18
   0  -1  -7   62.00    5.09
   0   1   8    3.40    1.50
   0   1   8    2.66    2.01
   0  -1   8    2.67    2.46
   0   1   8    3.05    0.82
   0   1   8    2.96    0.76
   0  -1   8    2.14    0.83
   0  -1   8    2.32    1.27
   0  -1   8    2.15    0.75
   0   1   8    1.99    0.75
   0  -1  -8    2.39    2.11
   0  -1   9   41.78    3.45
   0  -1   9   38.86    2.47
   0   1   9   39.42    2.42
   0  -1   9   40.22    2.74
   0   1   9   41.09    2.55
   0   1   9   37.24    2.36
   0   1   9   39.08    3.73
   0  -1   9   34.04    5.73
   0  -1  -9   39.51    5.63
   0  -1  10   13.85    5.70
   0   1  10   20.36    1.81
   0   1  10   16.57    6.08
   0   1  10   19.68    2.55
   0  -1  10   20.61    2.02
   0  -1  10   19.01    1.73
   0   1  10   20.01    1.70
   0  -1  10   20.53    2.38
   0  -1 -10   21.17    6.76
   0  -1  11    2.09    1.13
   0   1  11    1.03    0.88
   0  -1  11    0.49    0.89
   0  -1  11    1.71    0.87
   0   1  11    1.46    0.79
   0   1  11    1.88    1.18
   0  -1  12    3.68    1.15
   0   1  12    7.35    1.08
   0  -1  12    5.67    1.27
   0  -1  12    6.94    1.10
   0  -1  12    7.77    1.06
   0   1  12    6.02    1.31
   0   1  12    6.97    0.98
   0  -1  13    2.20    0.87
   0   1  13    4.83    0.79
   0  -1  13    1.98    0.82
   0  -1  13    4.47    0.78
   0   2   0 2614.19  160.61
   0  -2   0 2756.96  166.25
   0  -2   0 2707.63  167.88
   0  -2   1 1458.10   77.06
   0  -2   1 1723.97   96.35
   0  -2   1 1516.61   84.96
   0   2   1 1616.67   89.15
   0  -2  -1 1617.04   89.72
   0  -2  -1 1552.27   86.69
   0  -2   2 1666.93   94.52
   0   2   2 1629.92   92.02
   0  -2   2 1622.04   92.15
   0  -2  -2 1737.57   99.30
   0  -2  -2 1633.08   91.93
   0  -2   3  464.29   22.74
   0   2   3  465.85   22.58
   0  -2   3  434.06   20.78
   0  -2  -3  449.74   21.17
   0  -2  -3  445.88   22.67
   0   2   4  179.95    8.94
   0  -2   4  196.80    9.76
   0  -2   4  184.20    8.51
   0  -2  -4  187.29   10.01
   0   2  -4  163.51    6.78
   0  -2  -4  179.13    7.80
   0  -2   5    9.84    1.03
   0  -2   5    7.65    0.74
   0   2   5    9.19    0.75
   0   2   5   11.02    1.74
   0  -2   5   11.13    2.39
   0   2   5    8.53    2.54
   0   2   5    9.80    0.80
   0  -2   5    9.19    1.01
   0  -2   5    8.48    0.77
   0   2  -5    9.21    0.98
   0  -2  -5   10.06    2.12
   0  -2   6   42.42    4.34
   0   2   6   47.43    2.29
   0  -2   6   43.55    2.54
   0   2   6   43.98    2.11
   0  -2   6   39.17    2.02
   0   2   6   44.63    3.68
   0  -2   6   38.83    1.99
   0   2   6   42.99    2.16
   0   2   6   51.12    4.89
   0  -2  -6   43.31    4.21
   0  -2  -6   36.52    1.83
   0   2   7   29.16    3.61
   0   2   7   31.27    3.93
   0  -2   7   34.39    2.53
   0   2   7   30.73    1.88
   0   2   7   30.80    1.89
   0   2   7   31.80    1.84
   0  -2   7   35.38    2.01
   0  -2   7   38.07    2.07
   0  -2   7   33.25    4.53
   0  -2  -7   31.44    3.42
   0   2   8   17.51    1.42
   0   2   8   21.34    3.47
   0  -2   8   20.31    2.27
   0   2   8   18.06    1.50
   0   2   8   20.55    3.44
   0  -2   8   16.31    4.13
   0   2   8   18.89    1.55
   0  -2   8   14.95    1.48
   0  -2   8   17.71    1.71
   0  -2  -8   16.99    3.69
   0  -2   9    4.53    1.00
   0   2   9    5.27    1.00
   0   2   9    4.88    1.27
   0   2   9    5.39    1.02
   0   2   9    4.80    2.86
   0  -2   9    4.03    1.07
   0  -2   9    4.63    1.56
   0  -2   9    2.88    3.19
   0   2   9    5.95    1.97
   0  -2  -9    3.30    3.20
   0   2  10    1.96    0.92
   0  -2  10    2.21    1.26
   0  -2  10    2.88    1.01
   0   2  10    1.54    0.80
   0   2  10    2.17    1.43
   0  -2  10    2.15    1.04
   0   2  10    1.47    0.91
   0  -2  10    2.49    1.12
   0   2  11    9.32    1.31
   0  -2  11    9.76    1.35
   0  -2  11   10.90    1.61
   0   2  11   10.01    1.19
   0  -2  11    9.07    1.42
   0  -2  11   10.24    1.39
   0   2  11   10.18    1.64
   0  -2  12    2.55    0.86
   0   2  12    1.45    0.96
   0  -2  12    4.64    0.89
   0  -2  12    2.74    0.95
   0   2  12    1.92    0.85
   0  -2  12    1.31    0.90
   0  -2 -12    2.01    0.90
   0  -3   0    0.15    0.69
   0   3   0   -0.05    0.45
   0  -3   0    0.20    0.38
   0  -3   1  285.26   13.80
   0  -3   1  269.18   11.07
   0  -3   1  317.63   15.65
   0   3   1  282.87   13.09
   0   3  -1  286.13   13.50
   0  -3  -1  285.46   13.20
   0  -3  -1  290.37   14.22
   0   3   2   60.17    3.08
   0  -3   2   40.09    2.93
   0  -3   2   41.07    3.05
   0  -3  -2   49.53    3.25
   0   3   3   10.23    1.42
   0  -3   3   12.24    1.93
   0  -3   3   10.51    1.46
   0  -3  -3    9.84    1.40
   0  -3  -3   10.18    1.87
   0  -3   4  394.47   20.09
   0  -3   4  425.56   19.60
   0  -3   4  436.41   20.38
   0  -3   4  449.81   20.67
   0   3   4  426.51   21.83
   0  -3   4  433.51   20.18
   0  -3   4  432.93   23.07
   0  -3  -4  394.86   19.46
   0  -3  -4  421.03   22.92
   0  -3  -4  392.22   17.88
   0  -3   5   44.06    2.18
   0  -3   5   44.03    2.30
   0   3   5   44.31    2.13
   0   3   5   41.41    5.74
   0   3   5   40.81    2.05
   0  -3   5   43.06    3.00
   0  -3   5   41.14    1.98
   0   3   5   43.19    2.21
   0  -3   5   42.78    3.89
   0  -3   5   45.60    2.43
   0   3   5   46.26    3.63
   0  -3   5   42.97    2.14
   0  -3  -5   45.44    4.46
   0  -3  -5   42.64    2.02
   0   3   6  221.34   10.01
   0  -3   6  227.20   10.71
   0   3   6  225.94   13.04
   0   3   6  220.67   15.07
   0  -3   6  220.90   10.14
   0  -3   6  228.47   10.98
   0   3   6  224.33   10.29
   0   3   6  228.21   10.23
   0  -3   6  216.39   10.00
   0  -3   6  210.04   12.62
   0  -3  -6  202.12    9.02
   0  -3  -6  219.43   13.89
   0  -3   7   85.78    4.30
   0  -3   7   81.80    4.58
   0   3   7   82.03    3.99
   0  -3   7   75.46    3.85
   0   3   7   80.82    4.02
   0  -3   7   77.40    3.84
   0   3   7   78.02    6.24
   0   3   7   78.81    7.31
   0   3   7   84.15    3.95
   0  -3   7   66.37    6.01
   0  -3  -7   73.40    6.38
   0  -3  -7   73.30    3.50
   0  -3   8   77.35    4.24
   0  -3   8   81.83    4.51
   0   3   8   91.69    7.81
   0  -3   8   75.74    7.34
   0   3   8   79.69    6.71
   0   3   8   87.09    4.23
   0   3   8   88.69    4.42
   0   3   8   89.67    4.57
   0  -3   8   84.95    5.14
   0  -3   8   80.01    4.93
   0  -3  -8   75.37    7.72
   0  -3   9    3.68    1.19
   0  -3   9    3.89    1.04
   0   3   9    1.45    0.87
   0  -3   9    5.26    1.32
   0   3   9    4.69    3.27
   0  -3   9    1.44    3.25
   0   3   9    2.46    0.96
   0   3   9    2.36    1.83
   0  -3   9    2.85    0.94
   0   3   9    1.69    0.88
   0  -3  -9    2.32    3.21
   0   3  10   23.24    2.18
   0   3  10   26.33    1.93
   0  -3  10   26.91    2.36
   0  -3  10   24.65    2.09
   0   3  10   22.44    2.57
   0  -3  10   21.75    2.08
   0  -3  10   21.63    2.01
   0   3  10   23.60    2.04
   0  -3  11    4.35    1.14
   0  -3  11    3.58    0.83
   0   3  11    3.59    1.12
   0  -3  11    2.24    1.07
   0  -3  11    3.90    1.07
   0   3  11    4.34    0.89
   0  -3  12    1.82    0.60
   0  -3  12    2.24    0.84
   0   3  12    2.48    0.83
   0  -3  12    3.45    0.94
   0  -3  12    3.09    0.92
   0   3  12    2.45    1.03
   0  -3 -12    2.96    0.95
   0  -4   0  547.47   26.19
   0   4   0  543.52   27.96
   0  -4   0  521.90   25.15
   0  -4   0  557.92   29.74
   0  -4   0  522.18   25.06
   0  -4   0  555.19   26.00
   0  -4   0  523.05   25.80
   0  -4   1   86.72    3.75
   0   4   1  100.15    5.15
   0  -4   1   96.82    6.08
   0  -4   1   91.34    3.77
   0  -4   1   89.47    3.73
   0  -4   1   93.97    3.88
   0   4  -1  100.15    5.57
   0  -4  -1   94.70    3.97
   0  -4  -1   90.21    3.82
   0  -4  -1   96.40    4.01
   0  -4  -1   93.46    5.18
   0  -4  -1   80.28    5.13
   0  -4  -1   85.85    3.82
   0  -4  -1   86.80    3.81
   0  -4   2  653.65   31.98
   0   4   2  627.84   32.69
   0  -4   2  649.25   35.18
   0  -4   2  634.36   31.22
   0  -4   2  620.14   30.11
   0  -4   2  630.46   30.65
   0  -4   2  635.25   34.64
   0   4  -2  642.32   34.37
   0  -4  -2  639.36   31.69
   0  -4  -2  617.81   33.23
   0  -4  -2  605.60   29.04
   0  -4  -2  630.31   30.67
   0  -4  -2  594.12   29.95
   0  -4  -2  602.62   30.15
   0  -4  -2  638.66   33.98
   0   4   3   31.77    1.78
   0  -4   3   30.74    1.51
   0  -4   3   31.85    1.68
   0   4   3   38.02    2.75
   0  -4   3   30.29    1.70
   0  -4   3   33.57    3.07
   0  -4   3   33.92    1.82
   0  -4   3   32.88    1.77
   0  -4   3   34.76    3.26
   0   4  -3   35.46    2.99
   0  -4  -3   32.41    1.75
   0  -4  -3   30.14    2.99
   0  -4  -3   33.48    2.82
   0  -4  -3   30.72    1.56
   0  -4   4  224.11   10.31
   0  -4   4  224.42   10.11
   0  -4   4  215.29    9.96
   0  -4   4  223.62    9.98
   0  -4   4  234.40   10.82
   0   4   4  217.76   10.02
   0  -4   4  216.27   11.78
   0  -4   4  206.08   11.46
   0   4   4  221.18   12.01
   0  -4  -4  211.84    9.47
   0  -4  -4  221.68    9.73
   0  -4  -4  209.82   12.19
   0  -4  -4  217.73   11.70
   0  -4   5   82.15    4.23
   0   4   5   77.02    3.63
   0  -4   5   83.30    3.97
   0  -4   5   81.08    3.91
   0   4   5   79.77    5.56
   0  -4   5   78.79    4.02
   0   4   5   77.88    3.65
   0  -4   5   76.43    5.22
   0  -4   5   80.98    5.35
   0   4   5   79.01    9.11
   0  -4   5   79.15    3.59
   0  -4  -5   78.29    3.62
   0  -4  -5   78.52    6.49
   0   4   6   50.47    2.66
   0  -4   6   49.49    2.48
   0   4   6   53.10    7.85
   0  -4   6   60.27    3.42
   0   4   6   53.76    4.75
   0   4   6   49.39    2.99
   0  -4   6   47.83    2.78
   0  -4   6   55.85    3.17
   0  -4   6   53.52    5.20
   0  -4   6   55.10    2.91
   0  -4  -6   49.76    4.81
   0  -4  -6   51.52    2.63
   0  -4   7   34.03    2.18
   0  -4   7   32.60    2.24
   0  -4   7   32.56    2.51
   0   4   7   35.24    2.50
   0   4   7   40.86    4.77
   0  -4   7   37.04    2.36
   0   4   7   36.20    2.22
   0   4   7   39.87    6.72
   0  -4   7   32.32    4.87
   0  -4  -7   30.41    1.91
   0  -4  -7   41.36    5.63
   0   4   8    5.38    2.65
   0   4   8    4.80    0.93
   0  -4   8    3.57    1.24
   0  -4   8    3.20    1.21
   0   4   8    3.01    3.97
   0   4   8    6.30    1.12
   0  -4   8    2.24    3.16
   0  -4   8    3.66    0.98
   0  -4   8    2.66    1.05
   0  -4  -8    6.62    3.50
   0  -4  -8    2.80    0.91
   0  -4   9   22.29    2.23
   0  -4   9   17.13    2.28
   0  -4   9   23.72    2.03
   0  -4   9   22.82    1.90
   0   4   9   19.56    3.03
   0   4   9   20.75    2.06
   0   4   9   23.25    1.76
   0   4  10   12.03    1.94
   0   4  10   13.96    1.52
   0  -4  10   18.60    2.01
   0  -4  10   15.51    1.56
   0  -4  10   19.60    1.84
   0  -4  10   16.08    1.78
   0   4  10   15.38    1.64
   0  -4  11    7.30    1.15
   0   4  11    3.19    1.21
   0  -4  11    8.98    1.27
   0  -4 -11    7.73    1.21
   0  -5   0   -0.01    0.30
   0  -5   0    0.01    0.24
   0  -5   0   -0.22    0.39
   0   5   0   -0.18    0.74
   0  -5   0   -0.15    0.95
   0  -5   0    0.13    0.37
   0  -5   0   -0.03    0.39
   0  -5   1   23.72    1.52
   0  -5   1   25.70    1.45
   0   5   1   24.01    2.68
   0  -5   1   21.02    3.19
   0  -5   1   21.71    1.57
   0  -5   1   23.43    1.64
   0  -5   1   20.62    1.27
   0  -5  -1   22.03    1.61
   0  -5  -1   22.92    1.41
   0  -5  -1   23.40    2.86
   0   5  -1   24.09    3.11
   0  -5  -1   24.19    1.45
   0  -5  -1   23.29    2.31
   0  -5  -1   22.74    1.70
   0   5  -1   16.53    1.44
   0  -5  -1   22.34    1.45
   0  -5   2    7.06    0.77
   0  -5   2    7.14    0.99
   0  -5   2    8.78    1.08
   0  -5   2    8.01    2.43
   0   5   2    8.74    2.11
   0  -5   2    8.01    1.03
   0  -5   2    8.56    0.83
   0  -5  -2    8.40    1.41
   0  -5  -2    9.14    2.55
   0  -5  -2    8.27    1.16
   0   5  -2    7.21    2.08
   0  -5  -2    8.65    0.97
   0  -5  -2    7.05    0.85
   0  -5  -2    8.28    0.78
   0  -5  -2    7.97    2.08
   0  -5   3   62.11    2.84
   0  -5   3   59.15    5.12
   0  -5   3   64.42    3.29
   0  -5   3   58.06    3.05
   0   5   3   60.57    4.46
   0  -5   3   56.82    3.03
   0  -5  -3   54.76    5.38
   0  -5  -3   56.31    2.84
   0   5  -3   55.35    2.84
   0  -5  -3   55.06    2.68
   0  -5  -3   61.62    3.17
   0   5  -3   59.30    4.76
   0  -5  -3   58.23    4.74
   0   5   4   64.22    3.52
   0  -5   4   66.19    3.22
   0  -5   4   63.87    5.45
   0   5   4   59.79    4.96
   0  -5   4   68.19    3.42
   0  -5   4   68.59    3.60
   0  -5   4   58.01    5.26
   0   5  -4   62.98    3.31
   0  -5  -4   66.18    5.07
   0  -5  -4   62.60    3.24
   0   5  -4   53.64    5.21
   0  -5  -4   61.19    5.58
   0  -5   5   40.32    4.68
   0  -5   5   31.63    2.15
   0  -5   5   25.09    2.23
   0   5   5   30.30    2.30
   0  -5   5   31.44    1.93
   0   5   5   25.60    3.65
   0  -5   5   29.77    3.98
   0  -5  -5   31.71    4.70
   0  -5  -5   30.25    2.01
   0   5  -5   28.26    1.91
   0   5  -5   25.72    4.11
   0   5   6    9.41    1.18
   0   5   6   13.88    1.58
   0  -5   6   14.98    1.26
   0   5   6   16.78    6.11
   0  -5   6   15.29    1.50
   0  -5   6   12.99    3.82
   0  -5   6   15.25    1.65
   0  -5  -6   16.24    1.41
   0   5  -6    9.46    3.54
   0  -5  -6   14.93    3.89
   0   5   7    9.51    1.44
   0  -5   7    9.89    1.61
   0   5   7   14.10    4.17
   0   5   7    6.07    1.13
   0  -5   7    6.76    4.08
   0  -5   7    9.34    1.46
   0  -5   7    5.15    0.94
   0  -5  -7    7.92    4.25
   0  -5  -7    7.14    1.01
   0   5  -7    8.35    4.20
   0   5   8    9.55    2.58
   0  -5   8    7.09    1.56
   0  -5   8    7.56    1.53
   0   5   8    7.67    1.43
   0  -5  -8    7.15    1.16
   0   5   9    5.73    1.85
   0   5   9    7.39    1.26
   0  -5   9    6.06    1.35
   0  -5   9    5.24    1.35
   0   5  -9    5.21    1.10
   0   5  10   24.79    2.03
   0   5  10   17.87    2.10
   0  -5  10   23.91    1.99
   0  -5  10   22.77    2.23
   0  -5 -10   23.72    2.04
   0   5 -10   23.45    1.89
   0  -5  11    1.10    0.63
   0  -5  11    0.06    0.63
   0  -5 -11   -0.06    0.66
   0   5 -11    1.13    0.62
   0  -6   0   82.68    4.72
   0  -6   0   91.22    4.42
   0  -6   0   86.36    4.12
   0  -6   0   77.31    6.49
   0  -6   0   85.52    4.87
   0  -6   0   85.28    4.37
   0  -6   1   44.62    2.45
   0  -6   1   40.88    5.14
   0  -6   1   43.62    2.30
   0  -6   1   42.24    2.93
   0  -6   1   45.62    3.02
   0  -6   1   40.46    2.31
   0  -6  -1   42.72    2.51
   0  -6  -1   50.46    2.73
   0  -6  -1   42.00    4.99
   0  -6  -1   44.49    2.49
   0  -6  -1   44.16    3.24
   0  -6  -1   43.86    3.34
   0  -6   2   19.49    3.74
   0  -6   2   17.03    1.81
   0  -6   2   20.18    1.75
   0  -6   2   18.45    1.33
   0  -6   2   16.52    1.30
   0  -6   2   20.90    1.91
   0  -6  -2   16.81    1.51
   0  -6  -2   16.81    1.40
   0  -6  -2   19.25    3.55
   0  -6  -2   21.07    2.59
   0  -6  -2   20.48    1.72
   0  -6   3   31.54    1.83
   0  -6   3   30.97    2.35
   0  -6   3   30.12    4.46
   0  -6   3   32.59    2.30
   0  -6   3   32.17    2.09
   0  -6  -3   32.82    1.99
   0  -6  -3   30.04    2.15
   0  -6  -3   29.68    1.88
   0  -6  -3   28.15    4.01
   0  -6   4  122.74    6.30
   0   6   4  121.44    5.95
   0  -6   4  115.59    6.12
   0  -6   4  119.04    9.75
   0  -6   4  123.41    6.58
   0  -6  -4  104.44    8.33
   0  -6  -4  113.42    9.93
   0   6  -4  106.05    5.48
   0  -6  -4  115.53    6.05
   0   6   5   43.31    9.53
   0  -6   5   45.93    2.93
   0  -6   5   46.41    3.07
   0  -6   5   44.58    2.65
   0  -6   5   55.24    9.58
   0   6   5   42.01    2.79
   0  -6  -5   39.20    8.01
   0  -6  -5   44.70    2.88
   0   6  -5   34.51    2.42
   0  -6   6   24.42    2.53
   0   6   6   36.28    6.49
   0   6   6   30.47    2.46
   0  -6   6   29.20    2.57
   0  -6   6   28.38    2.06
   0  -6  -6   26.49    2.18
   0   6  -6   25.91    2.11
   0  -6  -6   25.17    7.94
   0  -6   7    7.43    1.45
   0   6   7    4.80    1.29
   0   6   7    4.36    3.06
   0  -6   7    5.18    1.39
   0   6  -7    2.70    1.12
   0  -6  -7    7.65    1.12
   0  -6   8    3.27    1.10
   0  -6   8    3.51    1.12
   0   6   8    2.75    1.05
   0   6   8    2.38    1.75
   0  -6  -8    2.55    0.97
   0  -6  -8    1.97    0.91
   0   6  -8    0.35    0.87
   0  -6   9    5.88    1.22
   0   6   9    6.86    1.19
   0  -6   9    5.67    1.26
   0  -6  -9    6.22    1.10
   0   6  -9    3.09    1.02
   0  -6  10    0.18    0.47
   0   6  10    0.03    0.51
   0  -6  10    0.02    0.49
   0  -6 -10   -0.03    0.52
   0  -7   0    4.16    1.16
   0  -7   0   -0.06    0.73
   0  -7   0    0.59    2.36
   0  -7   0    0.60    0.71
   0  -7   0    0.19    0.58
   0  -7   0    0.08    1.12
   0  -7   1   38.17    2.23
   0  -7   1   40.10    3.13
   0  -7   1   42.10    6.18
   0  -7   1   37.63    2.60
   0  -7   1   35.82    2.20
   0  -7   1   39.31    3.29
   0  -7  -1   39.90    3.69
   0  -7  -1   38.83    2.66
   0  -7  -1   41.91    2.60
   0  -7  -1   39.69    3.33
   0  -7  -1   36.81    5.80
   0  -7  -1   36.13    2.38
   0  -7   2   19.90    2.27
   0  -7   2   18.79    1.39
   0  -7   2   21.82    2.24
   0  -7   2   23.46    5.31
   0  -7   2   21.20    1.95
   0  -7  -2   18.91    1.54
   0  -7  -2   18.60    1.91
   0  -7  -2   19.98    4.74
   0  -7   3   -0.34    0.59
   0   7   3    0.03    0.50
   0  -7   3   -0.47    0.69
   0  -7   3    0.41    1.81
   0  -7   3   -0.18    0.68
   0  -7   3    0.12    0.36
   0  -7  -3    0.14    0.55
   0  -7  -3    1.96    1.77
   0  -7  -3   -0.07    0.57
   0  -7   4   25.39    2.54
   0  -7   4   23.87    2.10
   0  -7   4   25.95    2.69
   0   7   4   22.27    2.05
   0  -7  -4   24.52    2.29
   0   7   5   19.63    1.90
   0   7   5   19.27    6.12
   0  -7   5   17.78    2.29
   0  -7   5   21.42    2.33
   0  -7   5   18.50    1.74
   0  -7  -5   17.16    1.89
   0  -7   6    2.50    0.94
   0   7   6    1.18    2.68
   0   7   6    1.97    1.00
   0  -7   6    2.01    0.94
   0  -7   6    2.65    1.22
   0  -7  -6    1.82    0.92
   0  -7  -6    3.10    0.97
   0   7   7    1.52    0.98
   0  -7   7    2.53    0.99
   0  -7   7    2.62    0.98
   0  -7  -7    2.08    0.90
   0  -7  -7    0.44    0.89
   0  -7   8    2.62    0.98
   0   7   8    3.46    0.97
   0  -7   8    2.49    1.04
   0  -7  -8    2.39    1.12
   0  -7  -8    1.85    0.98
   0  -8   0   10.61    2.43
   0  -8   0    8.03    1.26
   0   8   0    2.55    1.22
   0  -8   0    8.29    1.19
   0  -8   1    7.50    1.06
   0  -8   1    7.00    2.01
   0   8   1    2.48    1.07
   0  -8   1    7.36    1.25
   0  -8   1    5.76    1.89
   0  -8  -1    7.63    1.22
   0  -8  -1    8.41    1.29
   0  -8   2    3.51    1.09
   0   8   2    1.72    0.92
   0  -8   2    1.79    1.53
   0  -8   2    3.18    1.50
   0  -8   2    2.48    0.82
   0  -8  -2    4.92    1.09
   0  -8  -2    2.18    0.88
   0  -8   3    2.01    1.24
   0  -8   3    2.18    1.02
   0   8   3    1.88    0.87
   0  -8   3    2.43    1.31
   0  -8  -3    2.32    1.11
   0  -8   4   14.62    2.14
   0   8   4   16.81    4.99
   0  -8   4   19.43    1.82
   0  -8   4   17.95    2.06
   0   8   4   14.85    1.54
   0  -8  -4   17.34    1.76
   0  -8   5    2.65    0.91
   0   8   5    2.25    0.88
   0  -8   5    2.12    1.19
   0  -8   5    2.23    1.15
   0  -8  -5    3.37    0.91
   0  -8   6    0.24    0.78
   0   8   6    0.64    0.69
   0  -8   6    0.66    0.78
   0  -8   6    0.43    0.81
   0  -8  -6    0.81    0.63
   0   8   7    0.51    0.58
   0  -8   7    0.04    0.59
   0  -8   7    0.17    0.62
   0  -9   0    0.27    0.52
   0  -9   0    0.00    0.49
   0  -9   1    6.92    1.03
   0  -9   1    0.36    1.16
   0  -9  -1    4.63    0.98
   0  -9  -1    6.99    0.96
   0   9   2    0.05    0.59
   0  -9   2    0.30    0.58
   0  -9   2   -0.10    0.82
   0  -9  -2    0.21    0.53
   0  -9   3   -0.08    0.84
   0   9   3    0.02    0.52
   0  -9   3    0.10    0.55
   0  -9  -3    0.28    0.50
   0  -9   4    1.80    0.77
   0   9   4    1.31    0.78
   0  -9   4    1.27    0.90
   0  -9  -4    2.87    0.74
  -1   0  13    1.41    0.87
  -1   0  13    2.07    0.76
  -1   0  13    1.94    0.67
  -1   0  12    4.52    1.26
  -1   0  12    9.14    1.16
  -1   0  12    7.07    1.35
  -1   0  12    7.34    1.26
  -1   0  11   14.88    1.89
  -1   0  11   20.00    2.17
  -1   0  11   19.70    1.80
  -1   0  10    7.43    0.97
  -1   0  10    9.78    1.70
  -1   0  10   10.09    1.44
  -1   0  10    7.11    4.26
   1   0  -9  135.51   10.29
  -1   0   9  121.27    8.34
  -1   0   9  128.77    6.90
  -1   0   9  140.59    7.05
  -1   0   9  135.87   10.78
  -1   0   9  132.13    6.19
   1   0  -8   29.79    3.82
  -1   0   8   30.65    4.40
  -1   0   8   30.56    2.31
  -1   0   8   31.76    3.98
  -1   0   8   31.11    1.93
  -1   0   8   32.34    2.06
   1   0  -7  261.87   14.64
  -1   0   7  262.75   11.95
  -1   0   7  282.78   13.31
  -1   0   7  263.88   12.13
  -1   0   7  262.25   15.23
  -1   0   7  265.64   12.66
   1   0  -6   31.07    2.92
  -1   0   6   35.65    1.95
  -1   0   6   37.08    1.80
  -1   0   6   36.49    2.05
  -1   0   6   37.78    3.40
  -1   0   6   34.87    1.54
   1   0  -5  394.84   20.20
  -1   0   5  389.50   19.86
   1   0  -4  656.84   33.76
  -1   0   4  660.36   33.51
   1   0  -3  380.69   18.18
  -1   0   3  387.09   17.97
  -1   0   2 1568.90   86.62
  -1   0   2 1546.26   84.25
  -1   0  -1  969.54   48.21
   1   0   2    0.49    0.45
  -1   0  -2    0.16    0.51
   1   0   3  131.28    6.01
  -1   0  -3  125.88    5.76
   1   0   4 1470.20   83.52
  -1   0  -4 1409.90   79.94
   1   0   5  581.66   30.30
   1   0   5  611.84   31.87
   1   0   5  599.73   28.50
  -1   0  -5  618.02   32.17
   1   0   6  585.88   30.97
   1   0   6  579.42   28.13
   1   0   6  580.99   29.00
   1   0   6  576.82   27.80
  -1   0  -6  598.78   32.53
   1   0   7    0.41    0.54
   1   0   7    0.61    0.53
   1   0   7    0.53    0.50
   1   0   7    0.75    0.85
  -1   0  -7    0.61    1.31
   1   0   8   28.72    1.91
   1   0   8   28.71    3.36
   1   0   8   29.37    1.86
   1   0   8   28.15    2.19
  -1   0  -8   31.74    4.38
   1   0   9    0.22    0.54
   1   0   9   -0.17    1.15
   1   0   9    0.22    0.55
   1   0   9    0.31    0.60
   1   0   9   -0.25    2.13
   1   0  10   24.75    2.27
   1   0  10   21.46    2.74
   1   0  10   24.55    1.90
   1   0  11   17.29    1.57
   1   0  11   18.42    2.18
   1   0  11   17.30    1.71
   1   0  12   14.59    1.41
   1   0  12   15.77    1.68
   1   0  12   11.56    1.22
  -1  -1  13    2.20    0.84
  -1   1  13    3.64    0.83
  -1   1  13    2.48    0.81
  -1  -1  13    4.53    0.78
  -1  -1  13    3.00    0.86
  -1   1  12    0.11    0.64
  -1   1  12    0.12    0.51
  -1  -1  12    0.41    0.77
  -1  -1  12    0.08    0.55
  -1  -1  12    0.61    0.66
  -1  -1  12   -0.18    0.60
  -1   1  12    0.04    0.56
  -1   1  11    9.20    1.20
  -1  -1  11    7.84    1.49
  -1  -1  11    9.42    1.34
  -1  -1  11    8.93    1.54
  -1  -1  11    5.48    1.37
  -1   1  11    9.13    1.35
  -1   1  11    6.15    1.39
   1  -1 -10   77.11    9.71
  -1   1  10   74.63    3.99
  -1   1  10   89.05   11.51
  -1  -1  10   73.69    4.24
  -1  -1  10   70.66    4.39
  -1  -1  10   69.36    3.96
  -1  -1  10   69.11    8.37
  -1   1  10   75.66    4.71
  -1   1  10   74.21    3.88
   1  -1  -9    3.55    2.81
  -1   1   9    0.60    2.43
  -1  -1   9    4.18    1.22
  -1  -1   9    1.93    2.78
  -1  -1   9    3.02    0.99
  -1   1   9    2.71    0.94
  -1  -1   9    2.93    0.91
  -1   1   9    2.81    1.28
  -1   1   9    2.01    0.85
  -1   1   9    0.68    2.97
   1  -1  -8   46.15    4.69
   1   1  -8   39.59    4.03
  -1   1   8   42.90    4.61
  -1  -1   8   37.64    4.59
  -1   1   8   40.14    2.92
  -1  -1   8   44.07    2.51
  -1  -1   8   38.86    2.74
  -1   1   8   44.94    2.51
  -1   1   8   45.48    2.51
  -1  -1   8   32.44    1.92
   1  -1  -7   45.04    4.14
   1   1  -7   40.09    3.70
  -1  -1   7   42.72    3.96
  -1   1   7   36.25    1.90
  -1   1   7   42.31    2.53
  -1  -1   7   44.48    2.54
  -1   1   7   38.64    2.72
  -1  -1   7   44.78    2.26
  -1   1   7   39.95    2.22
  -1   1   7   42.51    3.97
  -1   1   7   40.56    2.08
  -1  -1   7   44.01    2.27
  -1  -1   7   37.67    4.03
   1   1  -6   86.58    4.82
   1  -1  -6   82.35    4.99
  -1   1   6   97.25    5.34
  -1  -1   6   81.24    3.53
  -1   1   6   91.12    3.85
  -1  -1   6   81.88    5.87
  -1  -1   6   77.42    5.11
  -1   1   6   84.78    4.42
  -1  -1   6   79.05    3.47
  -1   1   6   90.49    3.85
  -1  -1   6   77.95    3.72
  -1   1   6   91.56    4.22
   1   1  -5  214.06   10.90
   1  -1  -5  217.94   11.66
  -1  -1   5  219.41   11.01
  -1  -1   5  236.99   12.32
  -1   1   5  211.56   10.92
   1  -1  -4  306.84   15.11
   1   1  -4  301.91   14.39
  -1  -1   4  341.91   16.44
  -1  -1   4  307.99   13.16
  -1  -1   4  311.80   14.99
  -1   1   4  306.40   15.08
   1  -1  -3  653.23   33.71
  -1  -1   3  685.95   34.07
  -1  -1   3  720.38   35.15
  -1  -1   3  596.04   27.99
  -1   1   3  626.43   31.26
  -1  -1   3  656.63   32.09
   1  -1  -2 2986.27  186.95
  -1   1   2 2539.04  159.58
  -1  -1   2 3386.67  206.90
  -1  -1   2 3551.08  216.73
  -1  -1   2 2463.61  152.47
  -1  -1   2 2650.22  164.34
  -1  -1   1 1834.72  100.73
  -1   1   1 1470.74   82.03
  -1  -1   1 1752.42   96.23
  -1  -1   1 1888.25  103.03
  -1   1   1 1540.45   86.34
   1   1   0  254.17    9.06
   1  -1   0  274.59   10.85
  -1  -1   0  267.53   11.17
  -1   1   0  270.80   11.04
  -1  -1   0  268.42   11.21
  -1   1   0  262.84   11.09
   1   1   1  279.53   11.16
   1  -1   1  269.46   11.79
  -1   1  -1  280.12   11.33
  -1  -1  -1  265.44   11.40
  -1  -1  -1  257.12   11.04
   1   1   2  463.13   20.85
  -1   1  -2  444.97   19.54
  -1  -1  -2  452.30   21.49
  -1  -1  -2  444.72   20.17
   1   1   3  122.13    5.62
  -1  -1  -3  125.51    5.87
  -1   1  -3  126.79    5.58
  -1  -1  -3  133.56    5.82
   1   1   4   83.57    4.43
  -1   1  -4   75.87    3.82
  -1  -1  -4   85.95    4.82
   1   1   5  225.67    9.70
   1  -1   5  239.81   11.02
   1   1   5  228.18    9.94
   1   1   5  224.68   11.51
   1   1   5  213.31   11.90
   1  -1   5  232.57    9.94
   1  -1   5  237.85   10.16
  -1  -1  -5  226.49   12.03
  -1   1  -5  221.09   10.61
   1   1   6  104.60    6.22
   1   1   6   91.44    6.24
   1  -1   6   83.73    6.78
   1  -1   6   88.28    4.12
   1   1   6  102.39    4.37
   1  -1   6   84.80    3.83
   1   1   6  105.45    4.67
   1  -1   6   81.28    3.51
   1  -1   6   87.26    4.63
   1   1   6  101.95    4.30
  -1  -1  -6   86.86    6.13
  -1   1  -6  109.61    6.09
   1   1   7   61.03    5.50
   1  -1   7   57.57    2.83
   1  -1   7   61.54    2.99
   1  -1   7   65.11    3.96
   1  -1   7   43.52    5.65
   1  -1   7   56.16    2.84
   1   1   7   61.77    2.91
   1   1   7   63.63    3.08
   1   1   7   59.44    4.30
   1   1   7   63.17    3.23
  -1  -1  -7   58.91    5.28
  -1   1  -7   59.67    4.65
   1   1   8   11.75    1.27
   1  -1   8   15.46    1.45
   1  -1   8   16.57    2.37
   1   1   8   11.49    1.28
   1  -1   8   15.43    4.48
   1   1   8   10.88    1.36
   1  -1   8   14.49    1.28
   1   1   8   14.21    2.70
  -1  -1  -8   17.93    3.47
   1  -1   9   29.77    5.37
   1   1   9   31.09    2.17
   1  -1   9   32.24    2.37
   1   1   9   31.51    2.22
   1  -1   9   33.19    3.25
   1  -1   9   30.62    2.05
   1   1   9   32.61    2.08
   1   1   9   32.04    3.77
  -1  -1  -9   34.34    5.82
   1   1  10    0.94    0.71
   1   1  10    0.47    1.25
   1  -1  10    0.83    0.74
   1   1  10    0.39    0.67
   1  -1  10   -0.12    1.14
   1   1  10    0.22    0.75
   1  -1  10    0.20    0.78
  -1  -1 -10    0.53    0.90
   1  -1  11    0.44    0.75
   1   1  11    0.44    1.00
   1  -1  11    0.34    0.92
   1   1  11    0.62    0.65
   1  -1  11    0.51    0.63
   1   1  11    0.69    0.67
  -1  -1 -11    0.09    0.69
   1   1  12    0.69    0.63
   1  -1  12    0.12    0.70
   1   1  12    1.10    0.83
   1  -1  12    1.03    0.69
   1  -1  12    0.51    0.62
   1  -1  12    0.77    0.77
  -1   2  13    2.11    0.63
  -1  -2  13    1.23    0.60
  -1  -2  13    0.18    0.70
  -1  -2  13    0.13    0.65
  -1   2  12   12.34    1.63
  -1  -2  12   14.38    1.62
  -1  -2  12   16.83    1.61
  -1   2  12   17.63    1.51
  -1   2  12   15.44    1.41
  -1  -2  12   16.40    1.57
  -1  -2  12   17.24    1.75
  -1   2  11   25.96    2.19
  -1   2  11   25.87    2.24
  -1   2  11   27.40    1.94
  -1  -2  11   25.98    2.12
  -1  -2  11   23.37    1.99
  -1  -2  11   23.53    2.22
  -1  -2  11   26.00    2.33
   1  -2 -10   21.57    5.87
  -1   2  10   19.50    2.00
  -1   2  10   19.44    4.80
  -1  -2  10   21.08    1.96
  -1   2  10   11.39    6.26
  -1  -2  10   21.37    2.01
  -1  -2  10   20.81    2.08
  -1   2  10   18.93    1.80
  -1  -2  10   14.61    5.17
  -1  -2  10   17.65    1.84
  -1   2  10   18.37    1.66
   1  -2  -9   18.11    4.28
  -1  -2   9   21.25    1.95
  -1   2   9   22.07    1.81
  -1  -2   9   17.61    2.10
  -1  -2   9   20.06    1.80
  -1   2   9   22.16    2.26
  -1   2   9   17.32    1.40
  -1   2   9   18.10    4.14
  -1  -2   9   13.72    3.03
  -1  -2   9   18.81    1.82
  -1   2   9   20.53    1.60
   1  -2  -8  160.28   11.08
  -1   2   8  167.82    7.83
  -1   2   8  153.03   10.39
  -1   2   8  167.36    7.80
  -1  -2   8  155.84   11.08
  -1  -2   8  168.94    8.63
  -1  -2   8  173.57    8.40
  -1   2   8  169.23    8.06
  -1  -2   8  168.49    8.13
  -1   2   8  169.64    9.52
   1  -2  -7  104.86    7.58
  -1   2   7  122.60    6.18
  -1  -2   7  107.26    7.74
  -1  -2   7  113.28    5.66
  -1   2   7  116.39    5.29
  -1   2   7  111.76    7.51
  -1  -2   7  114.59    5.31
  -1   2   7  116.70    6.88
  -1   2   7  108.72    4.91
  -1   2   7  115.44    5.14
  -1  -2   7   98.42    4.77
   1   2  -6   35.33    2.70
   1  -2  -6   40.97    4.04
  -1  -2   6   40.51    1.98
  -1   2   6   37.43    1.86
  -1  -2   6   40.24    2.19
  -1  -2   6   38.07    3.80
  -1   2   6   38.02    1.92
  -1  -2   6   37.01    1.88
  -1   2   6   34.68    2.25
  -1   2   6   41.68    3.32
  -1   2   6   37.75    1.86
  -1   2   6   38.92    3.51
   1   2  -5   59.80    2.98
  -1   2   5   60.82    2.56
  -1   2   5   50.23    2.60
  -1  -2   5   52.85    2.36
  -1   2   5   62.46    4.14
  -1  -2   5   53.82    2.68
  -1   2   5   64.05    2.71
  -1  -2   5   55.41    4.06
  -1  -2   5   57.43    2.69
   1   2  -4   15.56    1.23
   1  -2  -4    9.47    0.82
   1  -2  -4   14.15    2.19
  -1   2   4   13.57    1.69
  -1  -2   4   10.54    1.70
  -1  -2   4   10.38    1.14
   1  -2  -3  477.55   22.61
   1  -2  -3  526.45   26.97
  -1   2   3  499.26   24.79
  -1  -2   3  550.26   27.12
  -1  -2   3  489.00   23.38
   1  -2  -2 1545.14   88.03
  -1  -2   2 1560.87   87.98
  -1  -2   2 1554.19   85.05
  -1  -2   2 1495.58   83.82
  -1   2   2 1561.03   88.15
   1  -2  -1  888.81   45.52
  -1  -2   1  914.27   45.92
  -1  -2   1  925.76   47.14
  -1  -2   1  897.52   46.26
  -1   2   1  908.90   46.54
   1  -2   0 1721.61   95.77
   1  -2   0 1670.35   94.43
  -1  -2   0 1729.11   97.46
  -1  -2   0 1822.52  103.90
  -1   2   0 1687.98   96.55
   1  -2   1  908.79   46.07
   1  -2   1  747.76   35.25
   1   2   1  910.20   44.33
  -1  -2  -1  887.98   45.29
  -1  -2  -1  911.92   46.55
   1  -2   2  774.54   39.66
   1   2   2  720.71   35.66
  -1  -2  -2  770.41   39.71
  -1  -2  -2  702.31   35.27
   1  -2   3  244.68   12.44
   1   2   3  247.03   11.50
  -1  -2  -3  237.84   11.91
  -1  -2  -3  234.00   10.67
   1   2   4  638.26   37.28
   1  -2   4  657.73   31.63
   1   2   4  663.25   33.93
   1  -2   4  646.41   31.30
   1   2   4  634.94   30.74
   1  -2   4  660.45   35.64
  -1  -2  -4  638.43   34.41
  -1  -2  -4  620.36   31.34
  -1   2  -4  640.83   31.02
   1   2   5   18.78    1.23
   1  -2   5   20.03    1.49
   1  -2   5   23.54    1.36
   1   2   5   22.03    1.21
   1   2   5   23.50    3.97
   1  -2   5   21.15    1.89
   1  -2   5   18.40    1.13
   1  -2   5   23.23    3.02
   1   2   5   23.61    2.32
  -1  -2  -5   22.00    2.84
  -1  -2  -5   17.48    1.06
   1  -2   6   22.62    3.50
   1   2   6   28.82    3.14
   1   2   6   27.39    1.54
   1   2   6   31.72    1.80
   1  -2   6   25.42    1.64
   1  -2   6   21.79    1.82
   1   2   6   35.84    5.09
   1  -2   6   21.21    1.38
   1   2   6   26.28    1.47
  -1  -2  -6   22.28    3.44
  -1  -2  -6   21.40    1.34
   1  -2   7   43.33    2.36
   1  -2   7   43.37    3.01
   1   2   7   42.21    4.31
   1  -2   7   39.48    4.98
   1   2   7   35.48    5.37
   1   2   7   40.70    2.16
   1  -2   7   41.57    2.36
   1   2   7   42.28    2.31
   1   2   7   41.72    2.54
  -1  -2  -7   47.42    4.18
  -1  -2  -7   43.15    2.39
   1  -2   8   47.44    3.40
   1  -2   8   39.83    2.44
   1   2   8   41.25    2.56
   1   2   8   45.91    5.59
   1   2   8   46.45    2.63
   1  -2   8   41.44    5.82
   1   2   8   45.30    2.46
   1  -2   8   44.04    2.72
  -1  -2  -8   41.69    5.17
   1   2   9    9.20    1.35
   1  -2   9    6.39    4.19
   1  -2   9    8.35    1.33
   1   2   9    9.45    2.48
   1  -2   9    8.50    1.22
   1   2   9    7.63    1.12
   1  -2   9    8.05    1.74
   1   2   9    8.09    1.23
  -1  -2  -9    5.29    3.79
   1   2  10   13.85    1.40
   1  -2  10   16.68    2.10
   1   2  10   13.38    2.50
   1   2  10   16.85    1.58
   1  -2  10   14.23    1.63
   1   2  10   13.64    1.67
   1  -2  10   16.45    1.77
   1   2  11   13.87    1.85
   1  -2  11   11.89    1.34
   1   2  11   11.44    1.37
   1  -2  11   10.98    1.40
   1  -2  11   10.86    1.54
   1  -2  11   11.77    1.63
  -1  -2 -11    9.81    1.41
   1  -2  12    7.94    0.99
   1  -2  12    7.21    1.12
   1  -2  12    7.63    1.09
   1   2  12    7.79    1.21
   1   2  12    4.78    1.03
   1  -2  12    5.65    1.03
  -1  -3  12   -0.29    0.82
  -1  -3  12    1.65    0.70
  -1   3  12    0.57    0.60
  -1  -3  12    0.35    0.63
  -1  -3  12    0.15    0.65
  -1   3  11   16.00    1.80
  -1  -3  11   19.67    1.98
  -1   3  11   21.08    1.74
  -1   3  11   18.95    1.57
  -1  -3  11   17.02    1.77
  -1  -3  11   19.74    1.71
  -1  -3  11   18.37    1.85
  -1   3  10    5.07    1.34
  -1  -3  10    5.37    1.14
  -1  -3  10    5.60    1.19
  -1   3  10    3.17    1.13
  -1  -3  10    6.25    1.32
  -1   3  10    4.99    1.08
  -1  -3  10    6.54    1.32
  -1   3  10    8.86    1.18
   1  -3  -9    4.24    2.38
  -1   3   9    2.04    0.90
  -1  -3   9    1.91    0.91
  -1   3   9    2.42    1.25
  -1  -3   9    3.34    0.99
  -1  -3   9    3.35    3.26
  -1   3   9    3.09    0.92
  -1  -3   9    3.29    0.83
  -1   3   9    2.80    0.89
  -1   3   9    2.09    3.37
  -1  -3   9    3.13    1.20
   1  -3  -8   90.03    8.35
  -1  -3   8   83.54    7.65
  -1   3   8   88.21    6.53
  -1  -3   8   92.92    4.89
  -1   3   8  101.24    5.08
  -1   3   8  100.15    4.95
  -1  -3   8   96.73    4.82
  -1   3   8   95.47    4.63
  -1  -3   8  101.65    5.08
  -1  -3   8   94.38    5.08
  -1   3   8   88.42    5.96
   1  -3  -7  149.19   10.64
  -1  -3   7  152.45    7.19
  -1   3   7  153.67    9.52
  -1  -3   7  153.88    7.47
  -1   3   7  142.82    9.45
  -1   3   7  152.86    7.12
  -1   3   7  150.20    6.85
  -1   3   7  152.84    7.11
  -1  -3   7  137.35    9.82
  -1  -3   7  156.97    7.29
  -1  -3   7  155.23    7.76
   1  -3  -6  303.63   17.19
   1  -3  -6  286.79   13.00
  -1  -3   6  299.35   14.21
  -1   3   6  263.44   12.76
  -1  -3   6  279.15   16.46
  -1  -3   6  300.29   14.38
  -1   3   6  300.94   13.87
  -1  -3   6  295.85   13.80
  -1   3   6  312.61   16.82
  -1  -3   6  298.55   13.74
  -1   3   6  297.54   13.70
  -1   3   6  292.29   16.61
  -1   3   6  297.32   13.53
   1  -3  -5    6.90    1.05
   1  -3  -5    9.58    2.40
   1  -3  -5    7.06    0.63
   1  -3  -5    7.18    0.75
  -1  -3   5    8.73    0.76
  -1  -3   5    7.62    0.94
  -1  -3   5    5.93    0.65
  -1   3   5    8.32    1.87
  -1  -3   5    7.56    2.14
  -1  -3   5    8.83    0.87
  -1   3   5    6.22    0.72
  -1  -3   5    8.10    1.30
  -1   3   5    6.24    0.79
  -1  -3   5    6.66    0.72
  -1   3   5    7.42    2.17
  -1   3   5    5.68    1.01
   1  -3  -4  373.50   16.81
   1  -3  -4  385.11   18.72
   1  -3  -4  359.67   19.77
   1  -3  -4  354.31   16.02
  -1  -3   4  437.47   22.90
  -1  -3   4  396.88   18.18
  -1  -3   4  393.13   18.06
  -1   3   4  390.26   17.87
  -1  -3   4  367.37   18.27
  -1   3   4  385.26   19.88
   1  -3  -3  176.07    9.25
   1  -3  -3  173.11    8.74
  -1   3   3  160.17    8.34
  -1  -3   3  187.77    9.14
  -1  -3   3  183.39    8.90
   1  -3  -2 2814.05  179.32
   1  -3  -2 2829.74  180.11
  -1   3   2 2946.96  188.39
  -1  -3   2 3075.32  195.97
  -1  -3   2 2328.37  152.87
  -1  -3   2 2894.95  179.48
   1  -3  -1  367.67   18.56
   1   3  -1  369.83   16.96
   1  -3  -1  376.60   17.96
  -1   3   1  371.73   18.26
  -1  -3   1  388.17   19.12
  -1  -3   1  368.59   17.13
   1   3   0  106.59    4.52
   1  -3   0  108.27    4.60
  -1  -3   0  109.02    5.24
  -1  -3   0  102.09    4.81
  -1   3   0  108.30    5.66
   1  -3   1  101.70    5.17
   1   3   1  101.01    4.54
  -1  -3  -1  113.24    6.04
  -1  -3  -1  104.83    5.58
  -1   3  -1  104.75    5.53
   1   3   2   55.12    2.81
   1  -3   2   64.33    3.89
  -1  -3  -2   63.55    3.87
  -1  -3  -2   65.94    3.83
   1  -3   3   32.41    1.63
   1  -3   3   33.56    1.64
   1   3   3   38.34    2.41
   1   3   3   34.02    1.66
   1  -3   3   36.12    1.68
   1  -3   3   34.23    1.72
   1  -3   3   31.01    2.92
   1  -3   3   33.77    2.83
  -1  -3  -3   32.37    3.03
  -1  -3  -3   33.73    2.49
  -1  -3  -3   32.09    1.53
   1  -3   4   99.39    4.25
   1  -3   4  105.35    4.70
   1  -3   4  102.27    4.64
   1  -3   4   98.86    6.21
   1  -3   4  102.19    4.40
   1   3   4  117.54    5.02
   1   3   4  108.76    5.97
   1  -3   4  111.43    4.81
   1  -3   4   98.57    5.72
  -1  -3  -4   96.56    5.44
  -1  -3  -4  102.25    6.74
  -1  -3  -4  101.90    4.24
   1   3   5   62.51    3.06
   1  -3   5   63.36    3.06
   1  -3   5   61.39    2.94
   1   3   5   63.35    2.97
   1   3   5   64.74    4.23
   1   3   5   67.10    8.49
   1  -3   5   52.89    4.63
   1  -3   5   55.23    2.59
   1  -3   5   59.87    4.04
   1  -3   5   56.71    2.67
   1  -3   5   60.34    3.12
  -1  -3  -5   56.18    2.62
  -1  -3  -5   63.39    5.40
   1  -3   6   17.19    1.61
   1  -3   6   17.35    1.20
   1   3   6   12.23    1.18
   1  -3   6   15.35    1.40
   1   3   6   17.35    5.52
   1  -3   6   17.01    2.43
   1   3   6   14.37    1.53
   1   3   6   14.60    2.64
  -1  -3  -6   17.31    1.26
  -1  -3  -6   17.13    3.38
   1  -3   7    5.95    1.37
   1   3   7    7.27    2.52
   1   3   7    8.96    1.21
   1   3   7    5.66    0.98
   1  -3   7    6.09    1.12
   1  -3   7    5.52    1.08
   1  -3   7    7.62    2.15
   1   3   7    6.73    4.31
  -1  -3  -7    6.24    0.94
  -1  -3  -7    6.84    2.99
   1  -3   8   19.17    2.23
   1   3   8   18.79    4.44
   1   3   8   16.29    1.51
   1  -3   8   16.94    3.14
   1  -3   8   15.24    1.55
   1   3   8   20.99    1.91
   1   3   8   15.75    2.99
   1  -3   8   17.62    2.03
   1  -3   8   18.34    1.69
  -1  -3  -8   24.99    4.59
  -1  -3  -8   16.38    1.58
   1  -3   9    5.72    1.38
   1   3   9    2.56    1.16
   1   3   9    1.51    0.92
   1  -3   9    5.09    1.40
   1  -3   9    3.60    1.10
   1  -3   9    4.27    1.10
   1   3   9    4.45    2.37
   1  -3  10    0.49    0.93
   1  -3  10    1.08    0.77
   1   3  10    1.76    1.34
   1   3  10    0.05    0.72
   1  -3  10    1.14    1.01
   1  -3  10    0.75    0.79
   1   3  10    0.46    0.85
  -1  -3 -10    1.07    0.86
   1  -3  11    0.04    0.64
   1  -3  11    0.14    0.69
   1   3  11    0.07    0.55
   1  -3  11    0.20    0.59
   1  -3  11    0.12    0.57
   1   3  11    0.08    0.77
  -1  -3 -11    0.48    0.60
   1  -3  12    2.09    0.76
   1  -3  12    2.14    0.81
  -1   3 -12    1.30    0.82
   1  -4 -12   13.87    1.40
   1   4 -12   12.09    1.28
  -1  -4  12   13.15    1.36
  -1   4  11   10.07    1.18
  -1  -4  11   10.73    1.23
  -1  -4  11   10.29    1.31
  -1  -4  11   13.00    1.40
  -1   4  10    0.88    0.82
  -1  -4  10    1.93    0.91
  -1  -4  10    1.94    1.08
  -1   4  10    1.28    0.80
  -1  -4  10    1.69    0.82
  -1  -4  10    1.80    0.92
  -1   4   9   22.77    1.75
  -1  -4   9   24.03    2.55
  -1  -4   9   24.26    1.86
  -1   4   9   22.46    1.87
  -1   4   9   20.50    2.44
  -1  -4   9   24.69    2.09
  -1   4   9   23.02    1.92
  -1  -4   9   25.09    2.04
   1  -4  -8    7.74    3.40
  -1   4   8    7.41    1.04
  -1   4   8    4.85    2.95
  -1  -4   8    3.21    1.01
  -1  -4   8    4.14    1.22
  -1  -4   8    4.37    1.04
  -1  -4   8    6.36    1.08
  -1  -4   8    2.54    3.00
  -1   4   8    5.97    1.87
  -1   4   8    7.09    1.14
  -1   4   8    7.56    1.13
   1  -4  -7  114.85    9.65
  -1  -4   7  118.46    5.90
  -1  -4   7  124.58    6.64
  -1  -4   7  117.23    6.18
  -1   4   7  118.64    5.65
  -1   4   7  111.91    8.57
  -1   4   7  114.32    5.78
  -1  -4   7  115.99    5.66
  -1  -4   7  107.88    8.94
  -1   4   7  111.76    8.15
   1  -4  -6   51.18    5.47
   1  -4  -6   45.11    2.50
  -1  -4   6   45.98    2.34
  -1   4   6   47.41    4.67
  -1  -4   6   51.26    2.70
  -1   4   6   53.49    5.56
  -1   4   6   48.12    2.73
  -1   4   6   46.94    2.47
  -1  -4   6   52.29    3.16
  -1   4   6   48.54    2.58
  -1  -4   6   50.95    2.73
  -1  -4   6   49.16    2.57
  -1  -4   6   47.64    4.76
   1  -4  -5   48.08    4.88
   1  -4  -5   48.24    2.53
   1  -4  -5   45.12    2.23
  -1  -4   5   51.34    2.82
  -1  -4   5   49.49    2.41
  -1  -4   5   49.85    3.96
  -1  -4   5   46.31    4.43
  -1   4   5   48.70    2.40
  -1  -4   5   53.53    3.00
  -1  -4   5   50.20    2.54
  -1   4   5   51.67    5.73
  -1   4   5   49.83    4.27
  -1   4   5   51.92    2.55
  -1  -4   5   47.84    2.50
   1  -4  -4  303.40   13.57
   1  -4  -4  297.44   15.35
   1  -4  -4  288.61   13.14
   1  -4  -4  302.28   16.97
  -1   4   4  285.07   13.16
  -1  -4   4  306.78   16.52
  -1  -4   4  304.65   13.73
  -1  -4   4  269.73   12.59
  -1  -4   4  345.55   18.91
  -1   4   4  292.97   15.97
  -1   4   4  291.64   13.40
  -1  -4   4  332.39   15.35
  -1  -4   4  303.04   14.45
  -1  -4   4  324.50   15.06
   1  -4  -3  102.00    6.39
   1  -4  -3  113.16    5.03
   1  -4  -3  117.56    4.99
   1  -4  -3  119.03    5.07
   1  -4  -3  118.49    6.57
   1  -4  -3  125.55    5.69
   1   4  -3  121.61    6.59
  -1  -4   3  107.63    6.53
  -1   4   3  127.79    6.99
  -1  -4   3  123.88    7.40
  -1   4   3  123.45    5.28
  -1   4   3  115.49    5.07
  -1  -4   3  112.10    4.97
  -1  -4   3  119.01    5.31
  -1  -4   3  117.87    5.05
   1  -4  -2  318.47   14.30
   1  -4  -2  302.48   15.70
   1  -4  -2  307.95   13.99
   1  -4  -2  315.15   16.49
   1  -4  -2  302.03   13.44
   1  -4  -2  304.54   14.17
   1   4  -2  341.56   16.72
  -1  -4   2  320.03   14.39
  -1  -4   2  331.94   15.07
  -1  -4   2  302.02   16.26
  -1  -4   2  326.58   14.83
  -1   4   2  309.14   14.17
  -1   4   2  320.60   16.42
   1  -4  -1  190.56    8.40
   1  -4  -1  204.01    8.56
   1  -4  -1  207.26   11.13
   1  -4  -1  202.45    9.62
   1  -4  -1  194.11    8.34
   1  -4  -1  197.50    8.53
   1   4  -1  223.70   10.39
  -1  -4   1  210.01    9.20
  -1  -4   1  209.62   11.29
  -1  -4   1  198.25    8.52
  -1   4   1  209.47   10.97
  -1  -4   1  196.07    8.46
  -1  -4   1  198.69    8.43
  -1  -4   1  195.57    9.19
   1   4   0  309.23   14.78
   1  -4   0  310.61   13.94
   1  -4   0  311.00   13.69
   1  -4   0  321.23   14.22
   1  -4   0  328.00   17.44
   1  -4   0  293.88   13.37
  -1  -4   0  309.97   13.81
  -1  -4   0  312.61   15.27
  -1  -4   0  328.60   17.16
  -1  -4   0  310.32   13.92
  -1   4   0  313.85   16.58
  -1  -4   0  306.66   13.61
  -1  -4   0  346.09   15.04
   1  -4   1   25.17    2.94
   1  -4   1   26.86    1.37
   1  -4   1   25.60    1.39
   1  -4   1   27.45    1.38
   1  -4   1   25.24    1.36
   1  -4   1   26.79    1.52
   1   4   1   28.61    2.01
  -1  -4  -1   28.89    2.98
  -1  -4  -1   25.35    1.49
  -1  -4  -1   28.53    1.69
  -1  -4  -1   26.98    2.37
  -1   4  -1   25.53    1.43
  -1   4  -1   30.63    2.71
  -1  -4  -1   24.98    1.31
  -1  -4  -1   26.07    1.20
  -1  -4  -1   25.49    1.29
   1  -4   2  188.73   10.75
   1  -4   2  204.03    8.87
   1  -4   2  203.64    8.95
   1  -4   2  200.22    8.66
   1  -4   2  198.36    8.46
   1  -4   2  198.19    8.75
   1  -4   2  229.38   12.22
   1   4   2  187.87    9.37
  -1  -4  -2  204.02    8.82
  -1   4  -2  197.66   10.94
  -1  -4  -2  187.83    8.66
  -1  -4  -2  196.84    9.49
  -1   4  -2  185.70    8.24
  -1  -4  -2  176.76    7.83
  -1  -4  -2  201.61    8.68
  -1  -4  -2  209.87   11.91
  -1  -4  -2  198.00   10.71
   1  -4   3   54.49    2.59
   1  -4   3   50.27    4.25
   1  -4   3   46.90    2.15
   1  -4   3   46.57    3.91
   1  -4   3   49.70    2.46
   1  -4   3   49.28    2.21
   1   4   3   43.44    2.33
   1   4   3   52.73    3.53
   1  -4   3   48.46    2.27
  -1  -4  -3   48.97    3.64
  -1   4  -3   41.44    2.12
  -1   4  -3   45.23    3.78
  -1  -4  -3   47.71    3.97
  -1  -4  -3   42.81    2.08
  -1  -4  -3   45.85    2.21
   1  -4   4   28.32    1.86
   1  -4   4   31.00    1.92
   1  -4   4   29.14    3.35
   1  -4   4   27.84    1.52
   1  -4   4   29.86    3.51
   1  -4   4   26.73    1.82
   1  -4   4   30.60    1.76
   1  -4   4   28.05    1.59
   1   4   4   36.74    3.27
   1   4   4   32.79    1.69
  -1  -4  -4   31.55    1.87
  -1  -4  -4   33.25    3.05
  -1  -4  -4   26.82    3.76
   1  -4   5   34.40    1.93
   1   4   5   37.37    3.48
   1  -4   5   37.27    2.26
   1  -4   5   37.65    4.37
   1  -4   5   34.63    2.14
   1  -4   5   35.15    2.05
   1  -4   5   31.75    2.16
   1   4   5   38.03    2.38
   1   4   5   36.77    8.68
   1  -4   5   38.88    3.84
  -1  -4  -5   35.48    4.54
  -1  -4  -5   35.55    2.06
   1  -4   6   25.82    1.62
   1  -4   6   28.83    1.98
   1  -4   6   23.50    4.24
   1  -4   6   25.53    2.00
   1  -4   6   26.47    2.06
   1   4   6   24.05    2.16
   1   4   6   31.48    7.81
  -1  -4  -6   25.50    4.68
  -1  -4  -6   23.72    1.82
   1   4   7   44.85    2.94
   1  -4   7   36.77    5.29
   1  -4   7   32.95    2.36
   1  -4   7   35.18    2.28
   1  -4   7   34.45    2.69
   1  -4   7   37.60    2.17
   1   4   7   36.73    8.31
   1   4   7   35.93    2.15
  -1  -4  -7   33.90    2.21
  -1  -4  -7   37.07    6.14
   1  -4   8    7.48    4.39
   1  -4   8    9.00    1.51
   1  -4   8    8.49    1.36
   1  -4   8   10.48    1.57
   1  -4   8   11.27    1.73
   1   4   8   10.50    3.86
   1   4   8    9.61    1.58
  -1  -4  -8   12.78    3.68
  -1  -4  -8    9.44    1.33
   1  -4   9    0.95    0.90
   1  -4   9    0.40    0.87
   1   4   9   -0.00    1.63
   1  -4   9    0.56    0.79
   1  -4   9    0.19    0.51
   1   4   9    0.16    0.73
   1   4  10    9.47    1.42
   1  -4  10   10.18    1.56
   1  -4  10   10.43    1.58
   1   4  10    9.59    1.99
  -1  -4 -10   11.07    1.45
  -1   4 -10   10.50    1.29
   1   4  11    2.40    1.27
   1  -4  11    2.24    0.88
   1  -4  11    4.01    0.96
   1   4  11    0.64    1.04
  -1  -4 -11    3.00    0.89
  -1   4 -11    2.97    0.93
   1   5 -11    0.89    0.81
   1  -5 -11    1.02    0.74
  -1  -5  11    1.92    0.75
  -1  -5  11    0.77    0.73
   1   5 -10    1.86    0.85
  -1   5  10    2.82    0.84
  -1  -5  10    3.02    0.89
  -1  -5  10    2.32    0.97
  -1   5  10    0.83    0.82
  -1   5   9    0.59    0.76
  -1  -5   9    1.07    0.88
  -1  -5   9    1.33    0.61
  -1  -5   9    1.61    1.00
  -1   5   9    0.73    0.89
   1  -5  -8    9.40    1.19
  -1   5   8    9.27    1.20
  -1  -5   8   10.10    1.70
  -1   5   8    8.20    1.37
  -1  -5   8    8.13    1.20
  -1   5   8    8.60    2.00
  -1  -5   8   10.45    1.35
   1  -5  -7    4.50    0.81
   1  -5  -7    3.31    3.75
  -1   5   7    3.79    1.05
  -1   5   7    2.72    2.15
  -1  -5   7    4.30    1.25
  -1  -5   7    3.38    1.00
  -1  -5   7    3.54    3.29
  -1   5   7    4.83    3.35
  -1   5   7    2.33    0.94
  -1  -5   7    3.07    1.15
   1  -5  -6  265.85   18.37
   1  -5  -6  279.08   13.38
  -1  -5   6  300.70   15.44
  -1   5   6  272.50   13.39
  -1   5   6  285.26   13.85
  -1   5   6  278.91   17.93
  -1   5   6  290.68   14.70
  -1  -5   6  284.21   18.11
  -1  -5   6  298.63   15.28
  -1   5   6  287.27   18.77
  -1  -5   6  322.51   15.62
  -1  -5   6  283.89   13.61
   1  -5  -5   15.19    3.28
   1  -5  -5   12.93    1.20
  -1   5   5   13.16    1.47
  -1  -5   5   12.93    2.95
  -1  -5   5   16.34    3.34
  -1   5   5   15.21    4.42
  -1  -5   5   16.24    1.65
  -1  -5   5   14.61    1.50
  -1  -5   5   12.58    1.28
  -1   5   5   13.35    2.94
  -1   5   5   11.52    1.13
   1  -5  -4   68.19    5.20
   1  -5  -4   60.74    5.31
   1   5  -4   54.17    3.02
   1  -5  -4   68.04    3.15
   1  -5  -4   65.27    3.13
  -1   5   4   64.27    3.07
  -1   5   4   63.88    5.03
  -1  -5   4   68.08    3.35
  -1  -5   4   68.16    5.51
  -1  -5   4   68.01    3.58
  -1  -5   4   67.11    3.68
  -1   5   4   61.02    2.99
   1  -5  -3   98.56    7.16
   1  -5  -3  104.79    5.25
   1  -5  -3   97.41    4.66
   1  -5  -3   91.82    4.27
   1  -5  -3   90.67    6.25
  -1   5   3   89.91    4.16
  -1  -5   3   99.00    4.74
  -1  -5   3   93.93    6.96
  -1  -5   3  100.93    4.95
  -1   5   3   94.89    6.34
  -1  -5   3   96.44    4.20
  -1  -5   3   94.35    4.65
  -1   5   3   91.89    4.42
   1  -5  -2   12.26    1.14
   1  -5  -2   10.90    2.40
   1  -5  -2   10.31    1.10
   1  -5  -2    9.45    0.97
   1  -5  -2   11.66    1.15
   1  -5  -2   11.70    0.98
   1  -5  -2   10.92    2.32
  -1   5   2    9.61    0.93
  -1  -5   2   11.79    1.18
  -1  -5   2   11.67    1.28
  -1  -5   2   12.02    2.72
  -1   5   2   12.64    2.28
  -1   5   2    8.51    0.92
  -1  -5   2   10.38    1.17
   1  -5  -1   31.85    1.82
   1  -5  -1   31.57    1.80
   1  -5  -1   28.11    1.90
   1  -5  -1   29.22    1.77
   1  -5  -1   30.87    3.39
   1  -5  -1   30.64    1.73
  -1   5   1   28.37    1.64
  -1  -5   1   29.05    1.72
  -1  -5   1   29.21    1.97
  -1   5   1   33.79    3.28
  -1  -5   1   33.26    3.67
  -1  -5   1   33.79    1.70
  -1  -5   1   31.58    1.72
  -1  -5   1   31.18    1.77
  -1   5   1   27.54    1.67
   1  -5   0   12.16    1.01
   1  -5   0   11.41    1.01
   1  -5   0   12.48    1.14
   1  -5   0   12.23    2.58
   1  -5   0   11.71    1.07
   1  -5   0   13.00    1.09
  -1   5   0   10.14    1.04
  -1   5   0   10.03    1.13
  -1  -5   0   11.43    1.06
  -1  -5   0   11.21    1.23
  -1   5   0   14.40    2.14
  -1  -5   0   10.46    0.96
  -1  -5   0   12.19    1.48
  -1  -5   0   14.60    2.57
  -1  -5   0   11.93    0.91
   1  -5   1   10.00    0.95
   1  -5   1    9.22    1.05
   1  -5   1   10.67    0.97
   1  -5   1    9.13    1.89
   1  -5   1    9.11    0.95
   1  -5   1    9.40    1.04
  -1   5  -1    6.95    0.92
  -1   5  -1    8.19    0.95
  -1  -5  -1    9.54    0.91
  -1  -5  -1    8.93    2.38
  -1  -5  -1    9.66    1.37
  -1  -5  -1    9.92    1.01
  -1  -5  -1   10.41    2.49
  -1   5  -1    9.87    2.29
  -1  -5  -1    9.65    1.57
  -1  -5  -1   10.72    1.00
   1  -5   2   49.97    2.66
   1  -5   2   47.94    2.58
   1  -5   2   52.79    2.55
   1  -5   2   51.80    2.55
   1  -5   2   48.03    4.71
   1  -5   2   53.05    2.82
  -1  -5  -2   45.41    2.36
  -1  -5  -2   50.45    3.86
  -1  -5  -2   49.80    2.59
  -1  -5  -2   46.48    4.10
  -1  -5  -2   45.45    2.24
  -1   5  -2   46.48    4.51
  -1  -5  -2   58.75    3.32
  -1  -5  -2   56.84    2.87
  -1   5  -2   41.38    2.32
   1  -5   3    0.24    0.53
   1  -5   3   -0.62    1.40
   1  -5   3    0.19    0.41
   1   5   3    0.43    0.52
   1  -5   3    0.30    1.29
   1  -5   3    0.12    0.39
   1  -5   3    0.23    0.53
   1  -5   3    0.31    0.55
  -1   5  -3    0.15    0.54
  -1   5  -3    0.88    1.37
  -1  -5  -3    0.04    0.52
  -1  -5  -3    0.22    1.45
  -1  -5  -3   -0.07    1.13
  -1  -5  -3    0.13    0.48
   1  -5   4   17.92    1.26
   1  -5   4   16.97    1.65
   1  -5   4   15.33    1.23
   1  -5   4   20.61    3.53
   1  -5   4   20.57    3.37
   1  -5   4   17.86    1.56
   1  -5   4   18.63    1.54
   1   5   4   20.40    1.60
  -1   5  -4   21.02    1.63
  -1  -5  -4   21.66    3.97
  -1   5  -4   21.35    3.78
  -1  -5  -4   13.58    3.10
  -1  -5  -4   19.82    1.64
   1  -5   5   13.16    3.66
   1  -5   5   14.02    1.58
   1  -5   5   13.44    1.55
   1  -5   5   15.36    3.57
   1  -5   5   16.14    1.45
   1   5   5   13.72    8.41
   1   5   5   12.03    1.49
  -1   5  -5    9.87    3.69
  -1   5  -5   11.20    1.48
  -1  -5  -5   12.11    4.20
  -1  -5  -5   13.85    1.41
   1  -5   6   12.85    3.62
   1  -5   6   13.53    1.29
   1  -5   6   12.61    1.58
   1  -5   6   13.74    1.70
   1   5   6   14.43    7.41
   1   5   6   14.17    1.71
  -1   5  -6   12.61    1.38
  -1  -5  -6   10.98    1.34
  -1   5  -6    4.10    3.58
  -1  -5  -6   16.05    4.34
   1  -5   7    2.51    1.11
   1  -5   7    0.86    3.09
   1  -5   7    2.05    1.20
   1   5   7    4.22    4.08
   1   5   7    2.94    1.21
  -1   5  -7    2.41    0.90
  -1   5  -7    0.22    3.14
  -1  -5  -7    2.24    3.84
  -1  -5  -7    2.20    0.96
   1   5   8    4.88    3.15
   1  -5   8    6.21    1.37
   1  -5   8    6.48    1.45
   1   5   8    5.86    1.34
  -1   5  -8    3.78    1.17
  -1  -5  -8    5.86    1.12
  -1  -5  -8    6.09    1.30
   1  -5   9    4.32    1.15
   1   5   9    2.88    1.04
   1   5   9    3.77    1.87
   1  -5   9    3.94    1.13
  -1   5  -9    2.83    1.07
  -1  -5  -9    3.47    1.09
   1   5  10    1.64    0.77
   1   5  10    0.34    0.68
   1  -5  10    0.22    0.65
   1  -5  10    0.10    0.62
  -1   5 -10    0.14    0.58
  -1  -5 -10   -0.01    0.69
   1  -6 -10    2.32    0.71
  -1  -6  10    0.51    0.70
  -1   6  10   -0.04    0.73
  -1  -6  10    0.24    0.68
   1   6  -9    4.33    1.12
  -1  -6   9    7.42    1.22
  -1  -6   9    6.56    1.24
  -1   6   9    8.45    1.30
   1  -6  -8   12.73    1.31
   1   6  -8    4.99    1.30
  -1   6   8    9.71    1.58
  -1  -6   8   11.34    1.62
  -1  -6   8   11.59    1.64
   1   6  -7   15.73    1.73
   1  -6  -7   20.76    1.70
  -1  -6   7   22.98    2.33
  -1  -6   7   20.66    2.19
  -1  -6   7   21.18    1.71
  -1   6   7   20.46    2.03
   1  -6  -6    3.46    4.84
   1  -6  -6    3.00    0.95
   1   6  -6    1.77    1.10
  -1   6   6    1.39    0.82
  -1   6   6    2.81    1.11
  -1  -6   6    3.25    1.25
  -1  -6   6    2.33    1.17
  -1  -6   6    2.41    0.91
   1  -6  -5   49.80    2.84
  -1  -6   5   49.54    2.96
  -1  -6   5   53.61    3.62
  -1   6   5   53.47    3.63
  -1   6   5   52.05    7.37
  -1   6   5   46.17    2.77
  -1  -6   5   45.09    5.74
  -1  -6   5   49.23    2.94
   1  -6  -4   57.22    6.00
   1  -6  -4   57.91    3.27
   1  -6  -4   66.12    3.90
  -1   6   4   55.28    3.05
  -1  -6   4   60.88    4.02
  -1  -6   4   57.11    3.20
  -1  -6   4   62.66    3.63
  -1  -6   4   60.67    6.70
   1  -6  -3   28.73    4.32
   1  -6  -3   33.39    2.25
   1  -6  -3   31.05    2.10
  -1  -6   3   34.13    4.95
  -1   6   3   26.58    4.21
  -1  -6   3   33.75    1.85
  -1   6   3   26.53    1.97
  -1  -6   3   34.87    2.72
  -1  -6   3   36.29    2.84
  -1  -6   3   34.67    2.49
   1  -6  -2   24.32    3.78
   1  -6  -2   30.16    1.96
   1  -6  -2   21.54    1.79
   1  -6  -2   29.77    2.17
   1  -6  -2   30.03    2.09
   1  -6  -2   27.73    2.23
  -1  -6   2   27.68    1.62
  -1   6   2   26.54    2.03
  -1   6   2   29.23    3.91
  -1  -6   2   27.59    2.45
  -1  -6   2   28.54    4.74
  -1  -6   2   30.37    2.27
  -1  -6   2   27.74    2.38
   1  -6  -1   55.84    3.06
   1  -6  -1   54.56    3.22
   1  -6  -1   54.95    3.28
   1  -6  -1   54.46    5.39
   1  -6  -1   58.20    3.14
   1  -6  -1   58.37    3.24
  -1  -6   1   64.00    6.34
  -1   6   1   48.34    3.01
  -1  -6   1   53.45    2.69
  -1  -6   1   57.19    3.28
  -1  -6   1   57.21    2.97
  -1   6   1   53.85    5.48
  -1   6   1   46.38    2.81
  -1  -6   1   56.60    4.00
  -1  -6   1   57.86    3.22
   1  -6   0  317.79   15.65
   1  -6   0  323.68   15.70
   1  -6   0  305.25   19.29
   1  -6   0  297.74   15.06
   1  -6   0  313.09   15.75
   1  -6   0  324.60   15.69
  -1   6   0  316.42   19.71
  -1  -6   0  307.96   16.44
  -1  -6   0  327.61   15.62
  -1  -6   0  315.35   15.21
  -1   6   0  307.38   15.17
  -1  -6   0  314.66   15.41
  -1   6   0  299.61   14.94
  -1  -6   0  307.92   16.10
  -1  -6   0  324.43   20.42
   1  -6   1   30.41    2.14
   1  -6   1   30.82    4.51
   1  -6   1   29.97    2.07
   1  -6   1   31.86    2.03
   1  -6   1   30.75    1.87
   1  -6   1   30.75    2.26
  -1  -6  -1   29.43    2.16
  -1  -6  -1   31.25    3.31
  -1   6  -1   25.51    1.93
  -1   6  -1   26.32    4.06
  -1  -6  -1   30.59    1.99
  -1  -6  -1   30.88    2.77
  -1   6  -1   24.84    1.89
  -1  -6  -1   22.58    1.49
  -1  -6  -1   29.47    3.97
   1   6   2   19.50    1.72
   1  -6   2   22.44    1.96
   1  -6   2   23.68    1.95
   1  -6   2   24.28    2.06
   1  -6   2   23.52    1.65
   1  -6   2   22.89    1.55
   1  -6   2   24.34    4.11
  -1  -6  -2   21.61    3.80
  -1  -6  -2   24.26    2.01
  -1  -6  -2   23.01    1.60
  -1   6  -2   17.74    1.75
  -1   6  -2   19.50    4.11
  -1   6  -2   18.85    1.73
  -1  -6  -2   28.62    2.54
   1  -6   3   10.12    1.06
   1  -6   3   10.08    1.08
   1  -6   3    9.95    1.48
   1  -6   3   10.99    1.46
   1  -6   3    9.71    1.33
   1   6   3    7.89    1.24
   1  -6   3   10.49    3.23
  -1  -6  -3    8.32    1.11
  -1  -6  -3    9.05    3.11
  -1   6  -3    5.47    1.17
  -1   6  -3    6.86    3.45
  -1  -6  -3   11.57    1.45
  -1  -6  -3    8.78    1.05
   1  -6   4   19.83    1.83
   1  -6   4   18.18    1.36
   1  -6   4   18.91    1.63
   1  -6   4   17.18    1.74
   1   6   4   18.34    1.65
   1  -6   4   13.70    4.00
  -1  -6  -4   17.31    1.50
  -1   6  -4   20.08    1.84
  -1   6  -4    9.90    4.31
  -1  -6  -4   12.97    4.38
  -1  -6  -4   20.83    1.85
   1  -6   5   11.13    5.15
   1  -6   5   12.10    1.37
   1  -6   5   14.17    1.69
   1  -6   5   12.15    1.53
   1   6   5   19.90    8.66
   1   6   5   13.62    1.60
  -1  -6  -5   13.43    1.55
  -1  -6  -5   13.42    1.41
  -1   6  -5   10.16    5.25
  -1  -6  -5   15.09    5.85
  -1   6  -5   13.95    1.56
   1  -6   6   16.95    1.92
   1  -6   6   15.22    2.15
   1  -6   6   17.90    1.69
   1   6   6   19.96    2.03
   1   6   6   22.20    7.06
  -1  -6  -6   15.80    1.68
  -1   6  -6   17.83    1.79
  -1  -6  -6   18.42    1.94
   1  -6   7    6.20    1.39
   1   6   7    7.79    1.15
   1   6   7    9.65    4.64
   1  -6   7    6.72    1.48
  -1  -6  -7    8.19    1.26
  -1   6  -7    5.45    1.20
  -1  -6  -7    6.75    1.26
   1  -6   8    5.34    1.20
   1   6   8    6.73    2.49
   1   6   8    8.49    1.37
   1  -6   8    4.75    1.28
  -1  -6  -8    7.83    1.20
  -1   6  -8    5.40    1.11
  -1  -6  -8    4.68    1.16
   1  -6   9    0.45    0.70
   1   6   9    3.75    1.37
   1   6   9    0.22    0.80
   1  -6   9    1.05    0.79
  -1  -6  -9    0.61    0.72
  -1   6  -9    0.94    0.71
  -1   7   9    1.42    0.71
  -1  -7   9    0.56    0.73
  -1  -7   9    0.47    0.67
   1  -7  -8   -0.12    0.69
   1  -7  -8    0.83    0.82
  -1  -7   8    0.43    0.70
  -1   7   8   -0.05    0.71
  -1  -7   8    0.66    0.72
   1  -7  -7    7.15    1.30
   1  -7  -7    9.07    1.22
  -1  -7   7   10.10    1.71
  -1   7   7    9.26    1.40
  -1  -7   7    9.67    1.52
  -1  -7   7   11.92    1.55
   1  -7  -6   80.20    4.40
  -1  -7   6   76.30    4.22
  -1  -7   6   84.79    5.43
  -1   7   6   78.82    4.81
  -1  -7   6   83.93    5.24
   1  -7  -5    4.22    1.08
  -1  -7   5    3.75    1.09
  -1  -7   5    2.48    1.37
  -1  -7   5    2.59    1.42
  -1   7   5    2.39    0.87
   1  -7  -4   12.72    1.59
  -1  -7   4   14.14    2.09
  -1  -7   4   11.70    1.66
  -1   7   4   12.56    1.69
  -1  -7   4   11.80    2.10
   1  -7  -3    8.59    4.45
   1  -7  -3    7.02    1.13
   1  -7  -3    9.06    1.25
   1  -7  -3    9.89    1.37
  -1  -7   3    8.01    1.93
  -1  -7   3    8.51    1.49
  -1  -7   3    4.28    3.99
  -1  -7   3    7.16    1.76
  -1  -7   3    8.08    1.00
   1  -7  -2   26.87    2.06
   1  -7  -2   28.81    2.17
   1  -7  -2   29.92    2.31
   1  -7  -2   29.12    5.79
   1  -7  -2   28.29    2.00
  -1  -7   2   29.28    2.35
  -1  -7   2   28.94    1.83
  -1  -7   2   30.21    3.06
  -1  -7   2   26.15    5.42
  -1  -7   2   28.51    2.63
   1  -7  -1   27.97    2.04
   1  -7  -1   30.58    2.59
   1  -7  -1   30.13    2.06
   1  -7  -1   29.52    5.25
   1  -7  -1   30.29    2.63
   1  -7  -1   25.80    2.02
  -1  -7   1   27.38    1.88
  -1  -7   1   28.76    3.14
  -1  -7   1   29.03    3.10
  -1  -7   1   22.51    3.97
  -1  -7   1   28.07    1.97
   1  -7   0    4.95    1.03
   1  -7   0    5.04    1.05
   1   7   0    2.04    1.06
   1  -7   0    5.43    0.99
   1  -7   0    4.67    1.43
   1  -7   0    4.45    1.24
   1  -7   0    3.83    3.04
  -1  -7   0    7.38    1.02
  -1  -7   0    4.10    3.16
  -1  -7   0    3.81    2.00
  -1  -7   0    4.94    1.76
  -1  -7   0    4.25    1.10
   1  -7   1   17.97    1.89
   1  -7   1   18.27    1.74
   1  -7   1   17.98    1.94
   1  -7   1   17.42    1.55
   1  -7   1   16.64    4.62
   1  -7   1   17.59    1.48
  -1  -7  -1   19.78    1.79
  -1  -7  -1   13.02    4.44
  -1  -7  -1   18.43    1.67
  -1  -7  -1   22.07    3.18
   1  -7   2   35.03    2.07
   1  -7   2   33.09    2.65
   1   7   2   22.19    1.93
   1  -7   2   28.34    5.45
   1  -7   2   34.14    2.50
   1  -7   2   33.04    2.62
   1  -7   2   32.29    2.07
  -1  -7  -2   33.39    2.42
  -1   7  -2   23.92    2.07
  -1  -7  -2   31.63    5.79
  -1  -7  -2   32.75    2.04
   1  -7   3   10.01    1.15
   1  -7   3   11.21    1.54
   1  -7   3    9.68    1.79
   1   7   3    9.87    1.31
   1  -7   3   10.75    1.67
  -1  -7  -3    8.34    1.23
  -1  -7  -3   12.40    1.73
  -1   7  -3    6.73    1.32
   1  -7   4   10.01    1.43
   1  -7   4   12.92    1.80
   1  -7   4   11.97    1.64
   1   7   4    8.85    1.43
  -1  -7  -4   11.72    1.30
  -1   7  -4    8.77    1.44
   1  -7   5    9.13    1.48
   1   7   5    9.14    1.41
   1  -7   5    8.46    1.61
   1  -7   5    7.75    1.26
   1   7   5   10.63    6.00
  -1   7  -5    6.94    1.34
  -1  -7  -5    8.82    1.38
   1  -7   6    0.15    0.74
   1  -7   6    0.42    0.77
   1   7   6    1.71    2.40
   1   7   6    0.32    0.74
   1  -7   6    0.14    0.77
  -1   7  -6    0.32    0.62
  -1  -7  -6    0.38    0.68
  -1  -7  -6    0.35    0.73
   1  -7   7    2.89    0.98
   1   7   7    2.71    2.31
   1   7   7    2.45    1.01
   1  -7   7    2.67    1.09
  -1   7  -7    0.63    0.92
  -1  -7  -7    2.11    0.92
  -1  -7  -7    4.62    0.99
   1  -7   8    0.83    0.77
   1  -7   8    1.43    0.75
   1   7   8    0.89    0.68
  -1   7  -8    0.98    0.69
  -1  -7  -8    0.30    0.75
  -1  -7  -8    1.53    0.81
  -1  -8   7    0.37    0.72
  -1  -8   7    0.96    0.88
  -1   8   7    1.50    0.77
   1  -8  -6    2.58    0.76
  -1  -8   6    2.00    1.10
  -1  -8   6    1.59    0.98
  -1   8   6    1.87    0.88
  -1  -8   6    2.96    0.94
   1  -8  -5    1.48    0.86
  -1  -8   5    1.56    1.24
  -1  -8   5    0.63    1.01
  -1   8   5    2.74    0.83
  -1  -8   5    2.30    0.87
   1  -8  -4   11.22    1.45
  -1  -8   4    8.11    1.95
  -1   8   4    7.65    1.26
  -1  -8   4    9.66    1.52
  -1  -8   4    9.23    1.75
   1  -8  -3    4.72    1.25
   1  -8  -3    7.63    1.10
  -1  -8   3    4.98    1.89
  -1  -8   3    5.86    1.79
  -1  -8   3    6.49    1.41
  -1   8   3    5.21    1.15
   1  -8  -2    9.99    1.55
   1  -8  -2   10.79    1.49
  -1  -8   2   12.44    2.49
  -1  -8   2   13.37    2.30
  -1  -8   2   12.77    1.28
  -1  -8   2   12.26    1.64
  -1   8   2    9.66    1.44
   1  -8  -1    2.92    0.96
   1  -8  -1    3.35    0.70
   1  -8  -1    4.68    1.08
  -1  -8   1    2.70    0.90
  -1  -8   1    1.31    1.75
  -1  -8   1    3.78    1.18
  -1  -8   1    3.83    2.04
   1  -8   0    0.68    0.72
   1  -8   0    1.76    0.78
   1  -8   0    1.12    0.82
   1  -8   0    0.80    1.29
  -1  -8   0    0.36    1.23
  -1  -8   0    0.91    0.91
  -1  -8   0   -0.19    0.84
   1  -8   1    4.46    0.91
   1  -8   1    3.68    0.95
   1  -8   1    4.94    1.53
   1  -8   1    4.91    0.96
   1   8   1    1.73    0.99
   1  -8   1    3.41    1.43
  -1  -8  -1    4.99    1.06
  -1  -8  -1    5.95    1.13
   1   8   2    0.96    0.85
   1  -8   2    3.44    1.04
   1  -8   2    2.45    0.79
   1  -8   2    2.49    1.26
   1  -8   2    1.67    1.29
  -1  -8  -2    3.31    1.05
  -1  -8  -2    1.98    0.86
   1   8   3    6.27    1.14
   1  -8   3    9.49    1.60
   1  -8   3   11.22    1.46
   1  -8   3   10.74    1.69
   1  -8   3   10.90    1.17
  -1  -8  -3   12.09    1.48
   1   8   4    2.42    3.92
   1  -8   4    2.52    1.11
   1  -8   4    1.77    1.05
   1  -8   4    4.04    0.97
   1   8   4    2.73    0.93
  -1  -8  -4    3.82    0.93
   1  -8   5    1.35    1.09
   1  -8   5    1.65    0.93
   1   8   5    1.46    2.80
   1   8   5    1.91    0.80
   1  -8   5    2.02    0.86
  -1  -8  -5    3.20    0.92
   1   8   6    0.33    0.72
   1  -8   6    1.71    0.80
   1  -8   6    0.98    0.74
  -1  -8  -6    1.52    0.73
   1  -9  -4    2.17    0.69
  -1  -9   4    1.17    1.14
  -1  -9   4    0.31    1.06
  -1  -9   4    2.56    0.88
  -1   9   4    0.40    0.72
   1  -9  -3    1.04    0.63
  -1   9   3    0.07    0.69
  -1  -9   3    0.66    0.70
  -1  -9   3    1.04    1.08
   1  -9  -2    4.01    0.96
   1  -9  -2    5.82    0.98
  -1  -9   2    4.57    1.02
  -1   9   2    2.00    0.97
   1  -9  -1    5.17    0.92
   1  -9  -1    3.66    0.86
  -1  -9   1    0.82    0.89
  -1  -9   1    4.14    0.90
  -1   9   1    1.13    0.97
   1  -9   0    0.25    0.64
   1  -9   0    0.69    0.58
  -1  -9   0    0.21    0.66
  -1  -9   0    0.74    0.72
   1  -9   1    0.16    0.62
   1  -9   1    0.89    0.68
  -1  -9  -1    0.75    0.61
  -1  -9  -1    1.32    0.73
   1  -9   2    1.97    0.96
   1  -9   2    0.40    0.72
   1   9   2    2.26    3.09
  -1  -9  -2    0.14    0.65
   1  -9   3    1.20    1.03
   1  -9   3    1.44    0.77
  -1  -9  -3    1.24    0.73
  -2   0  13   10.99    1.13
  -2   0  13    9.92    1.23
  -2   0  12   45.57    2.89
  -2   0  12   48.57    3.18
  -2   0  12   52.08    3.17
  -2   0  11    0.99    0.88
  -2   0  11    2.64    1.01
  -2   0  11    2.19    1.05
  -2   0  10    0.41    0.59
  -2   0  10    0.46    0.71
  -2   0  10    0.56    2.98
  -2   0  10    0.15    0.75
   2   0  -9   97.01    7.99
  -2   0   9   99.45    5.23
  -2   0   9   98.26    8.10
  -2   0   9   96.60    4.98
  -2   0   9   97.88    8.20
  -2   0   9   99.80    5.21
  -2   0   9  107.03    5.64
   2   0  -8  142.29    9.58
  -2   0   8  145.10    6.91
  -2   0   8  151.53    7.60
  -2   0   8  135.75    8.82
  -2   0   8  146.53   10.14
  -2   0   8  138.99    6.78
   2   0  -7   86.97    6.11
  -2   0   7   88.30    4.07
  -2   0   7   97.61    4.78
  -2   0   7   82.95    3.96
  -2   0   7   85.93    5.40
  -2   0   7   90.47    6.05
  -2   0   7   86.25    4.02
   2   0  -6    1.54    1.56
  -2   0   6    1.82    0.74
  -2   0   6    2.63    1.44
  -2   0   6    2.18    0.51
  -2   0   6    2.56    1.33
  -2   0   6    1.61    0.51
   2   0  -5  118.06    7.00
  -2   0   5  125.01    6.49
  -2   0   5  141.11    7.09
  -2   0   4   23.88    1.66
  -2   0   4   21.88    2.63
  -2   0   4   21.54    1.69
  -2   0   3   79.07    3.77
  -2   0   3   84.93    4.95
  -2   0   3   75.30    3.24
  -2   0   2  885.33   42.72
  -2   0   2  878.23   44.16
  -2   0   2  917.95   48.04
  -2   0   1  486.97   21.82
  -2   0   1  498.45   23.92
  -2   0   0 1734.66   97.53
  -2   0   0 1564.12   85.83
  -2   0  -1 1568.66   87.94
  -2   0  -2    2.44    0.86
  -2   0  -3    5.14    1.14
  -2   0  -4   28.43    2.48
   2   0   5   46.05    2.09
   2   0   5   46.34    3.44
   2   0   5   45.26    2.27
   2   0   5   45.08    2.02
  -2   0  -5   40.87    2.15
  -2   0  -5   44.75    3.49
   2   0   6  169.26    9.31
   2   0   6  178.59    8.24
   2   0   6  167.14    7.39
   2   0   6  170.36    7.41
  -2   0  -6  174.65   10.20
  -2   0  -6  165.33    7.80
   2   0   7    7.07    0.87
   2   0   7    5.87    0.92
   2   0   7    7.11    1.50
   2   0   7    6.13    1.02
  -2   0  -7    7.81    2.49
  -2   0  -7    5.62    0.92
   2   0   8    3.10    0.90
   2   0   8    2.68    1.68
   2   0   8    3.15    0.95
   2   0   8    2.25    0.77
  -2   0  -8    1.30    0.82
   2   0   9   16.95    1.46
   2   0   9   15.30    1.49
   2   0   9   15.04    1.51
   2   0   9   17.57    5.18
   2   0   9   13.54    2.46
   2   0  10    4.67    0.97
   2   0  10    5.79    1.74
   2   0  10    6.09    1.14
   2   0  11   21.03    1.71
   2   0  11   18.30    1.58
   2   0  11   20.89    2.16
   2   0  12    1.44    0.71
   2   0  12    1.49    0.81
   2   0  12    0.89    0.79
  -2   1  13   19.80    1.73
  -2  -1  13   19.35    1.60
  -2  -1  13   16.44    1.49
  -2   1  13   18.12    1.41
  -2  -1  12    3.94    1.10
  -2  -1  12    4.40    1.08
  -2  -1  12    3.02    0.96
  -2   1  12    4.60    1.14
  -2   1  12    3.67    1.01
  -2  -1  11   26.89    2.34
  -2  -1  11   25.55    2.02
  -2  -1  11   23.85    2.01
  -2   1  11   21.39    2.16
  -2   1  11   20.06    1.93
  -2   1  11   24.96    2.15
  -2  -1  11   28.23    2.14
   2  -1 -10    4.78    3.93
  -2  -1  10    4.06    1.15
  -2  -1  10    3.79    4.03
  -2  -1  10    4.45    1.19
  -2  -1  10    5.24    1.20
  -2  -1  10    2.83    1.07
  -2   1  10    7.06    1.20
  -2   1  10    6.20    3.71
  -2   1  10    7.89    1.33
  -2   1  10    8.47    1.11
   2  -1  -9   59.10    6.29
  -2  -1   9   56.60    3.04
  -2  -1   9   53.96    3.29
  -2   1   9   53.98    6.42
  -2   1   9   55.41    6.44
  -2   1   9   57.76    3.43
  -2   1   9   54.88    3.20
  -2   1   9   54.56    3.62
  -2   1   9   57.13    3.34
  -2  -1   9   54.14    6.14
  -2  -1   9   54.33    3.17
   2   1  -8   22.88    3.24
   2  -1  -8   22.82    3.73
  -2  -1   8   19.47    3.38
  -2  -1   8   21.69    1.63
  -2   1   8   19.42    3.57
  -2   1   8   20.14    1.75
  -2   1   8   21.36    3.28
  -2   1   8   21.39    1.84
  -2   1   8   19.58    1.56
  -2   1   8   20.18    1.96
  -2  -1   8   24.19    1.71
  -2  -1   8   20.32    3.46
  -2  -1   8   23.22    1.81
  -2  -1   8   22.05    1.72
   2  -1  -7   40.63    4.53
   2   1  -7   47.14    3.96
  -2  -1   7   43.57    3.96
  -2  -1   7   43.63    4.00
  -2   1   7   48.14    2.58
  -2   1   7   46.39    2.32
  -2   1   7   48.56    4.40
  -2   1   7   54.97    3.08
  -2  -1   7   46.04    2.21
  -2   1   7   49.55    2.50
  -2  -1   7   45.07    2.89
  -2  -1   7   41.63    2.31
  -2  -1   7   43.09    2.22
   2  -1  -6  259.43   14.03
   2   1  -6  256.23   13.74
  -2   1   6  267.63   13.91
  -2   1   6  278.35   12.36
  -2  -1   6  259.23   11.96
  -2  -1   6  278.60   12.34
  -2  -1   6  279.60   14.84
  -2   1   6  268.24   11.81
  -2   1   6  278.72   13.01
  -2  -1   6  256.98   13.75
  -2  -1   6  260.77   11.59
   2  -1  -5   42.92    4.01
   2   1  -5   45.80    3.30
  -2  -1   5   41.80    2.99
  -2  -1   5   46.45    3.14
  -2   1   5   46.67    3.50
   2  -1  -4  175.05    9.38
  -2  -1   4  193.41    9.75
  -2   1   4  182.64    8.64
  -2  -1   4  151.23    7.52
  -2  -1   4  170.33    7.46
  -2   1   3  564.11   27.65
  -2  -1   3  510.71   24.22
  -2   1   3  568.81   29.19
  -2  -1   3  510.73   24.42
  -2  -1   3  534.07   26.38
  -2  -1   3  517.64   24.74
  -2   1   2  288.64   13.56
  -2   1   2  275.28   13.88
  -2  -1   2  332.28   15.28
  -2  -1   2  315.16   13.77
  -2  -1   2  313.24   14.79
  -2  -1   2  313.58   13.19
  -2   1   1  614.87   30.12
  -2  -1   1  659.57   32.62
  -2  -1   1  677.70   33.16
  -2   1   1  583.35   29.24
  -2  -1   1  636.16   28.09
   2  -1   0   25.68    1.29
  -2  -1   0   26.89    2.12
  -2  -1   0   23.86    2.15
  -2  -1   0   25.98    0.88
  -2   1   0   38.30    2.28
  -2  -1  -1  108.11    5.22
  -2   1  -1  105.04    4.93
  -2  -1  -1  111.33    5.52
  -2  -1  -2  286.33   13.84
  -2   1  -2  280.93   12.65
  -2  -1  -2  269.13   13.19
  -2   1  -3  165.02    7.82
  -2  -1  -3  177.41    8.71
   2  -1   4  278.62   12.65
   2  -1   4  313.24   13.63
   2   1   4  279.58   15.89
   2   1   4  278.55   12.31
  -2   1  -4  278.79   13.58
  -2  -1  -4  307.50   16.18
   2  -1   5   47.46    2.17
   2  -1   5   49.41    2.92
   2  -1   5   54.06    2.50
   2  -1   5   56.21    2.69
   2   1   5   49.74    2.35
   2   1   5   54.12    4.55
   2   1   5   47.86    2.31
  -2   1  -5   56.44    3.66
  -2   1  -5   43.72    2.48
  -2  -1  -5   45.75    2.33
  -2  -1  -5   53.11    4.39
   2  -1   6   23.97    1.44
   2  -1   6   25.86    2.36
   2   1   6   27.22    3.70
   2  -1   6   26.57    1.63
   2   1   6   30.21    1.83
   2  -1   6   23.34    1.57
   2   1   6   26.87    1.52
   2   1   6   28.12    1.51
  -2  -1  -6   22.09    1.52
  -2   1  -6   29.68    2.81
  -2   1  -6   19.56    1.75
  -2  -1  -6   24.51    2.91
   2   1   7   29.70    2.13
   2  -1   7   25.64    1.76
   2   1   7   24.65    4.24
   2  -1   7   25.69    1.74
   2  -1   7   25.59    4.29
   2  -1   7   27.21    2.14
   2  -1   7   24.48    1.59
   2   1   7   27.33    1.82
   2   1   7   27.67    1.73
  -2  -1  -7   24.58    2.05
  -2  -1  -7   24.14    3.98
   2   1   8   34.84    4.28
   2   1   8   37.43    2.53
   2   1   8   34.65    2.18
   2   1   8   33.07    2.01
   2  -1   8   35.51    2.35
   2  -1   8   40.38    5.73
   2  -1   8   35.17    2.23
   2  -1   8   37.68    3.22
   2  -1   8   36.31    2.21
  -2  -1  -8   35.77    5.08
  -2  -1  -8   35.86    2.27
   2   1   9   12.58    1.33
   2   1   9   16.01    1.60
   2   1   9   15.88    2.97
   2   1   9   16.92    1.75
   2  -1   9   13.50    4.44
   2  -1   9   12.19    1.38
   2  -1   9   14.39    1.45
   2  -1   9   13.44    1.47
   2  -1   9   17.45    2.20
  -2  -1  -9   12.79    1.45
   2   1  10   12.75    1.36
   2   1  10   15.79    1.61
   2   1  10   18.64    2.45
   2   1  10   16.11    1.56
   2  -1  10   16.06    1.67
   2  -1  10   15.15    2.27
   2  -1  10   16.34    1.59
  -2  -1 -10   14.55    1.64
   2   1  11    1.14    0.81
   2  -1  11    2.23    0.82
   2  -1  11    2.03    0.84
   2   1  11    1.23    1.18
   2  -1  11    2.28    1.08
   2   1  12   20.70    1.79
   2  -1  12   17.77    1.67
   2  -1  12   16.11    1.55
  -2  -2  13    0.97    0.67
  -2   2  13    1.72    0.74
  -2   2  13    1.58    0.69
  -2  -2  13    2.02    0.71
  -2  -2  12   55.69    3.60
  -2  -2  12   53.60    3.34
  -2   2  12   58.98    3.15
  -2  -2  12   48.45    3.04
  -2   2  12   55.88    3.10
  -2  -2  11    1.74    0.80
  -2   2  11    1.11    0.77
  -2   2  11    0.78    0.89
  -2  -2  11    0.50    0.93
  -2  -2  11    0.68    0.81
  -2  -2  11    0.85    0.79
   2  -2 -10   32.00    6.04
  -2  -2  10   35.50    2.44
  -2   2  10   27.63    5.55
  -2  -2  10   33.07    2.45
  -2   2  10   33.48    2.41
  -2   2  10   28.32    2.20
  -2  -2  10   31.01    5.97
  -2  -2  10   34.02    2.46
  -2   2  10   34.39    2.30
  -2  -2  10   31.08    2.18
   2  -2  -9    2.24    2.65
  -2  -2   9    1.51    2.55
  -2   2   9    3.56    0.95
  -2  -2   9    2.23    0.97
  -2   2   9    3.49    0.92
  -2   2   9    1.95    2.57
  -2   2   9    5.05    1.00
  -2  -2   9    2.53    0.99
  -2  -2   9    1.56    0.83
  -2  -2   9    1.19    0.88
   2  -2  -8  304.03   19.58
  -2  -2   8  301.67   18.25
  -2   2   8  306.59   15.92
  -2   2   8  308.73   18.86
  -2   2   8  337.14   16.26
  -2   2   8  337.75   16.50
  -2   2   8  333.14   17.24
  -2  -2   8  338.07   16.40
  -2  -2   8  326.94   15.92
  -2  -2   8  336.93   16.58
  -2  -2   8  345.91   16.92
   2  -2  -7   32.18    4.22
  -2  -2   7   39.41    2.24
  -2   2   7   41.94    2.23
  -2   2   7   38.40    2.09
  -2   2   7   36.67    2.06
  -2   2   7   40.14    2.70
  -2   2   7   39.42    3.38
  -2   2   7   37.40    2.48
  -2  -2   7   39.80    2.17
  -2  -2   7   36.02    3.65
  -2  -2   7   37.30    2.05
  -2  -2   7   38.54    2.11
   2  -2  -6    6.29    2.33
   2   2  -6    7.71    1.88
  -2  -2   6    6.09    0.72
  -2   2   6    6.32    0.81
  -2   2   6    7.40    2.06
  -2   2   6    6.79    0.74
  -2  -2   6    4.91    0.77
  -2  -2   6    4.81    0.68
  -2  -2   6    4.86    0.73
  -2  -2   6    4.66    1.80
  -2   2   6    8.78    1.13
  -2   2   6    6.79    0.77
   2   2  -5  149.08    7.78
   2  -2  -5  148.64    9.03
  -2   2   5  140.56    6.41
  -2  -2   5  140.84    7.70
  -2   2   5  140.64    5.76
  -2   2   5  139.55    5.70
  -2  -2   5  130.84    5.67
  -2   2   5  155.35    8.55
  -2  -2   5  139.17    6.05
  -2  -2   5  147.33    7.07
   2  -2  -4   72.45    5.18
  -2   2   4   89.44    4.94
  -2  -2   4   77.57    4.51
  -2  -2   4   73.29    4.40
  -2  -2   4   75.16    3.92
   2  -2  -3  741.91   38.76
  -2   2   3  647.05   34.13
  -2  -2   3  621.46   31.84
  -2  -2   3  645.29   33.07
  -2  -2   3  701.76   35.00
   2  -2  -2  832.07   44.38
  -2  -2   2  889.25   46.04
  -2   2   2  805.89   42.77
  -2  -2   2  880.68   45.50
  -2  -2   2  907.03   46.54
  -2  -2   1   50.45    2.80
  -2   2   1   36.17    2.23
  -2  -2   1   48.08    2.92
   2  -2   0    5.10    0.75
  -2   2   0    6.89    1.22
  -2   2   0    6.30    0.93
  -2  -2   0    5.75    0.97
  -2  -2   0    5.08    1.12
   2  -2   1   67.82    3.31
  -2   2  -1   74.05    3.67
  -2  -2  -1   73.54    4.01
  -2   2  -1   59.36    2.83
  -2  -2  -1   74.83    3.97
   2  -2   2   31.67    2.52
  -2   2  -2   35.10    1.80
  -2  -2  -2   35.86    2.90
  -2  -2  -2   31.47    2.79
   2  -2   3  235.27   12.12
   2   2   3  245.91   11.34
  -2  -2  -3  214.86   11.82
  -2   2  -3  239.57   10.81
  -2  -2  -3  239.96   11.74
   2  -2   4   67.18    2.86
   2  -2   4   65.00    2.89
   2   2   4   57.06    2.74
   2   2   4   54.40    5.44
   2  -2   4   67.56    3.12
   2  -2   4   65.35    2.81
   2  -2   4   62.61    2.79
   2   2   4   53.36    3.23
   2  -2   4   65.22    4.68
  -2  -2  -4   74.65    5.28
  -2  -2  -4   61.47    2.75
   2  -2   5   69.67    3.24
   2  -2   5   71.26    3.25
   2   2   5   73.14    3.48
   2   2   5   69.94    3.98
   2  -2   5   71.30    3.27
   2  -2   5   73.43    4.77
   2  -2   5   70.73    3.17
   2  -2   5   71.35    3.65
   2   2   5   72.92    3.26
   2   2   5   76.33    7.79
  -2  -2  -5   76.26    6.01
  -2  -2  -5   70.10    3.24
   2   2   6    4.62    0.74
   2   2   6    5.28    1.01
   2   2   6    7.50    3.39
   2  -2   6    3.21    2.29
   2  -2   6    4.37    1.17
   2  -2   6    4.04    0.78
   2  -2   6    3.73    0.76
   2  -2   6    2.86    0.73
  -2  -2  -6    5.82    2.45
  -2  -2  -6    3.92    0.80
   2   2   7   69.51    3.43
   2   2   7   68.26    7.78
   2   2   7   73.35    4.14
   2  -2   7   70.93    3.61
   2  -2   7   67.66    6.71
   2  -2   7   72.61    4.43
   2  -2   7   67.14    3.45
   2  -2   7   67.43    3.56
  -2  -2  -7   66.88    3.85
  -2  -2  -7   77.49    6.03
   2   2   8    1.01    0.74
   2   2   8    2.85    2.70
   2   2   8    2.40    0.97
   2  -2   8    1.75    0.82
   2  -2   8    0.91    0.71
   2  -2   8    1.82    2.53
   2  -2   8    0.99    1.13
   2  -2   8    1.31    0.73
  -2  -2  -8    0.09    2.71
  -2  -2  -8    0.45    1.01
   2  -2   9    2.47    1.03
   2   2   9    2.74    1.21
   2   2   9    4.47    2.30
   2   2   9    4.57    1.02
   2  -2   9    4.36    1.10
   2  -2   9    4.08    1.57
  -2  -2  -9    4.14    1.10
   2   2  10   10.87    1.30
   2   2  10   13.36    2.42
   2   2  10   12.47    1.45
   2  -2  10    9.42    1.28
   2  -2  10    8.44    1.71
   2  -2  10    9.41    1.36
   2  -2  10   10.51    1.70
  -2  -2 -10   11.55    1.47
   2   2  11   11.20    1.76
   2  -2  11   12.65    1.35
   2  -2  11    9.90    1.44
   2  -2  11   12.33    1.53
  -2  -2 -11    8.23    1.30
   2   2  12    0.23    0.62
   2  -2  12    0.36    0.55
   2  -2  12    0.25    0.57
  -2   3  12    1.54    0.70
  -2  -3  12    1.64    0.80
  -2  -3  12    1.77    0.83
  -2   3  12    2.73    0.76
  -2  -3  12    0.80    0.74
  -2  -3  11   30.22    2.29
  -2  -3  11   34.37    2.54
  -2  -3  11   33.92    2.44
  -2  -3  11   29.90    2.31
  -2   3  11   33.52    2.47
  -2   3  11   34.39    2.23
  -2   3  10   10.59    1.52
  -2  -3  10    9.78    1.34
  -2  -3  10   11.44    1.49
  -2  -3  10   11.12    1.50
  -2   3  10    9.73    1.34
  -2  -3  10   10.98    1.33
   2  -3  -9   37.54    6.01
  -2   3   9   38.05    2.65
  -2   3   9   36.14    2.30
  -2   3   9   35.66    5.51
  -2  -3   9   34.15    2.26
  -2  -3   9   37.58    2.48
  -2  -3   9   31.62    5.62
  -2  -3   9   35.43    2.57
  -2  -3   9   36.74    2.37
  -2   3   9   37.20    2.32
   2  -3  -8   80.99    7.72
  -2   3   8   87.01    4.36
  -2  -3   8   82.02    7.44
  -2   3   8   87.79    5.17
  -2   3   8   86.81    4.27
  -2   3   8   87.40    4.51
  -2   3   8   84.57    7.17
  -2  -3   8   89.10    4.38
  -2  -3   8   86.90    4.46
  -2  -3   8   86.96    4.53
  -2  -3   8   84.90    4.55
   2  -3  -7  129.57    9.77
  -2   3   7  146.40    6.87
  -2   3   7  141.85    6.54
  -2  -3   7  137.73    9.58
  -2   3   7  145.01    9.53
  -2  -3   7  136.40    6.51
  -2  -3   7  139.96    6.60
  -2  -3   7  134.09    6.51
  -2   3   7  136.46    6.35
  -2   3   7  136.83    7.20
  -2  -3   7  142.36    6.70
   2  -3  -6   41.61    4.83
   2  -3  -6   38.80    1.92
  -2   3   6   54.69    4.51
  -2  -3   6   46.85    2.33
  -2  -3   6   47.33    2.52
  -2   3   6   46.66    2.81
  -2   3   6   53.44    2.65
  -2  -3   6   47.69    2.46
  -2  -3   6   40.80    2.03
  -2   3   6   52.36    2.50
  -2  -3   6   41.39    4.08
   2  -3  -5  108.62    4.58
   2  -3  -5  110.79    4.68
   2  -3  -5  112.83    7.45
   2  -3  -5  105.60    5.58
  -2  -3   5  111.74    6.73
  -2  -3   5  100.27    4.65
  -2  -3   5  113.23    5.03
  -2  -3   5  118.09    5.19
  -2  -3   5  117.25    5.19
  -2   3   5  107.64    4.73
  -2   3   5  114.44    6.98
  -2   3   5   89.00    4.61
  -2   3   5  108.14    4.64
  -2  -3   5  109.00    5.74
  -2  -3   5  111.64    4.78
   2  -3  -4  148.94    8.93
   2  -3  -4  145.49    6.15
   2  -3  -4  140.37    5.90
   2  -3  -4  146.27    7.63
  -2  -3   4  171.26    8.36
  -2  -3   4  153.86    6.70
  -2  -3   4  146.64    7.63
  -2  -3   4  155.53    8.51
  -2  -3   4  147.41    6.33
  -2   3   4  167.15    7.07
  -2   3   4  167.42    9.13
  -2   3   4  166.52    6.96
  -2  -3   4  160.36    6.94
   2  -3  -3  107.77    6.39
  -2  -3   3  118.82    5.58
  -2  -3   3  110.44    5.90
  -2  -3   3  112.45    6.32
  -2   3   3   92.34    3.86
  -2   3   3   98.50    5.93
  -2  -3   3   97.82    4.24
   2   3  -2 1363.25   74.35
   2  -3  -2 1388.58   80.30
  -2   3   2 1387.29   80.08
  -2  -3   2 1457.96   81.96
  -2  -3   2 1572.98   89.87
   2  -3  -1   53.90    2.99
  -2  -3   1   55.14    3.64
  -2   3   1   51.19    3.60
  -2  -3   1   55.99    3.21
   2  -3   0  289.82   13.12
   2  -3   0  281.29   12.82
  -2  -3   0  297.27   14.87
  -2  -3   0  297.31   14.52
  -2   3   0  304.82   15.48
   2  -3   1   15.15    1.58
  -2  -3  -1   15.61    1.83
  -2  -3  -1   14.38    1.85
  -2   3  -1   12.41    2.00
   2  -3   2   20.36    2.45
   2   3   2   24.63    1.42
   2  -3   2   20.22    1.17
   2  -3   2   19.03    1.22
   2  -3   2   19.24    1.12
   2   3   2   22.90    1.18
  -2  -3  -2   19.60    1.19
  -2  -3  -2   19.33    2.22
  -2  -3  -2   18.54    2.38
  -2   3  -2   21.90    2.44
  -2   3  -2   23.40    1.21
   2  -3   3  129.70    5.56
   2   3   3  123.99    5.38
   2   3   3  132.20    6.24
   2  -3   3  135.37    5.81
   2  -3   3  132.27    5.66
   2  -3   3  136.72    5.94
   2  -3   3  135.12    5.81
   2  -3   3  131.32    5.78
   2  -3   3  128.98    5.70
   2  -3   3  127.72    7.15
  -2  -3  -3  123.77    5.35
  -2  -3  -3  129.95    8.09
  -2  -3  -3  127.88    7.07
   2  -3   4  165.09    7.21
   2   3   4  170.84    8.81
   2  -3   4  150.93    8.94
   2  -3   4  165.60    7.33
   2  -3   4  161.65    7.09
   2  -3   4  162.59    7.35
   2  -3   4  160.35    7.19
   2  -3   4  162.75    7.14
   2   3   4  165.85    7.14
  -2  -3  -4  170.94   10.45
  -2  -3  -4  149.14    6.67
  -2  -3  -4  151.53    8.78
   2   3   5   39.76    7.50
   2  -3   5   35.79    4.02
   2   3   5   33.11    3.42
   2  -3   5   33.79    2.05
   2  -3   5   33.13    1.79
   2  -3   5   34.22    3.49
   2  -3   5   33.77    1.87
   2  -3   5   33.60    1.85
   2  -3   5   33.41    2.15
   2  -3   5   31.70    1.86
   2   3   5   36.71    2.27
  -2  -3  -5   36.83    4.61
  -2  -3  -5   35.38    2.06
   2   3   6   31.83    8.02
   2  -3   6   29.20    1.75
   2  -3   6   26.75    3.86
   2  -3   6   27.36    1.80
   2  -3   6   29.99    2.24
   2  -3   6   28.43    1.86
   2   3   6   28.98    2.30
  -2  -3  -6   30.26    3.73
  -2  -3  -6   28.04    1.97
   2  -3   7   20.30    1.82
   2  -3   7   21.29    2.07
   2   3   7   20.57    1.99
   2  -3   7   17.26    3.94
   2  -3   7   19.99    1.67
   2  -3   7   19.36    1.54
   2   3   7   24.52    6.84
  -2  -3  -7   22.53    4.67
  -2  -3  -7   22.91    1.89
   2  -3   8   34.50    2.83
   2  -3   8   36.63    2.75
   2   3   8   30.07    5.61
   2  -3   8   36.36    2.48
   2  -3   8   34.02    2.30
   2  -3   8   32.75    4.54
   2   3   8   36.45    2.81
  -2  -3  -8   34.36    6.16
  -2  -3  -8   36.05    2.53
  -2  -3  -8   34.68    2.57
   2   3   9    3.74    1.31
   2  -3   9    4.13    0.86
   2  -3   9    6.07    1.23
   2  -3   9    6.71    1.36
   2  -3   9    5.29    1.47
   2   3   9    4.46    2.71
  -2  -3  -9    4.58    1.24
   2   3  10   17.33    1.71
   2  -3  10   13.36    1.29
   2   3  10   18.05    2.72
   2  -3  10   17.72    1.87
   2  -3  10   17.69    1.78
  -2  -3 -10   17.73    1.73
   2   3  11    1.40    0.90
   2  -3  11    1.10    0.68
   2   3  11    0.62    0.76
   2  -3  11    0.25    0.73
  -2  -3 -11    0.53    0.68
  -2   3 -11    0.58    0.71
  -2  -4  12    2.07    0.68
  -2  -4  12    1.56    0.88
  -2   4  12    5.24    0.87
  -2  -4  11    2.19    0.84
  -2  -4  11    3.83    0.90
  -2   4  11    2.50    0.80
  -2   4  11    3.08    0.80
  -2  -4  11    0.91    0.66
  -2  -4  11    1.95    0.82
  -2   4  10   15.64    1.41
  -2  -4  10   15.52    1.73
  -2   4  10   15.62    1.60
  -2  -4  10   15.84    1.56
  -2  -4  10   12.81    1.47
  -2  -4  10   12.54    1.73
   2  -4  -9   35.58    4.85
  -2   4   9   32.76    2.61
  -2  -4   9   36.67    2.45
  -2  -4   9   31.65    2.37
  -2  -4   9   36.23    2.82
  -2   4   9   34.34    2.43
  -2   4   9   31.56    2.22
  -2  -4   9   31.88    2.32
   2  -4  -8   99.75    9.47
  -2  -4   8  107.38    5.79
  -2  -4   8  106.31    5.41
  -2   4   8  100.12    8.46
  -2  -4   8   95.67    8.23
  -2   4   8  108.14    5.21
  -2   4   8  107.66    5.44
  -2   4   8  108.03    5.32
  -2  -4   8   99.92    5.19
  -2  -4   8  105.27    5.50
   2  -4  -7   33.91    2.12
   2  -4  -7   35.65    5.43
  -2  -4   7   33.30    2.14
  -2  -4   7   36.37    2.23
  -2   4   7   38.88    2.22
  -2  -4   7   32.47    4.65
  -2  -4   7   36.48    2.48
  -2  -4   7   37.19    2.65
  -2   4   7   39.77    4.65
  -2   4   7   35.73    2.29
  -2   4   7   37.09    2.37
   2  -4  -6   87.50    7.47
   2  -4  -6   83.78    3.82
   2  -4  -6   91.13    4.07
  -2  -4   6   88.29    6.28
  -2  -4   6   99.95    5.02
  -2  -4   6   94.61    4.69
  -2  -4   6   98.09    7.39
  -2  -4   6   90.79    4.26
  -2   4   6   95.38    4.62
  -2   4   6   96.34    7.11
  -2   4   6   93.49    4.39
  -2  -4   6   93.46    4.49
   2  -4  -5   17.71    1.19
   2  -4  -5   17.25    1.25
   2  -4  -5   21.72    3.54
   2  -4  -5   17.76    2.22
  -2  -4   5   18.96    1.40
  -2  -4   5   19.23    1.33
  -2  -4   5   20.42    3.32
  -2   4   5   14.82    1.25
  -2   4   5   16.28    2.85
  -2   4   5   17.21    1.30
  -2  -4   5   18.29    1.30
  -2  -4   5   17.53    2.53
  -2  -4   5   22.82    1.56
   2  -4  -4  158.22    9.69
   2  -4  -4  147.09    8.14
   2  -4  -4  153.53    6.79
   2  -4  -4  151.27    6.56
  -2  -4   4  145.13    8.63
  -2  -4   4  154.15    6.86
  -2  -4   4  150.47    9.16
  -2  -4   4  156.41    7.08
  -2   4   4  162.44    7.19
  -2   4   4  161.88    9.46
  -2   4   4  156.49    6.86
  -2  -4   4  153.21    6.79
   2  -4  -3  126.60    5.65
   2  -4  -3  128.72    7.53
   2  -4  -3  125.73    5.43
   2  -4  -3  127.81    5.48
   2  -4  -3  132.55    7.95
   2  -4  -3  118.87    5.64
  -2  -4   3  126.96    7.51
  -2  -4   3  128.31    5.78
  -2   4   3  134.96    5.86
  -2   4   3  139.85    8.30
  -2   4   3  136.14    5.92
  -2  -4   3  132.74    5.86
  -2  -4   3  133.29    5.91
   2  -4  -2   57.47    2.63
   2  -4  -2   57.80    3.71
   2  -4  -2   54.23    2.43
   2  -4  -2   59.87    4.29
   2  -4  -2   55.56    2.55
  -2  -4   2   61.40    2.83
  -2  -4   2   60.29    2.83
  -2  -4   2   59.67    4.38
  -2  -4   2   56.12    2.76
  -2   4   2   51.57    2.50
  -2   4   2   54.28    4.28
  -2   4   2   50.53    2.43
   2  -4  -1  140.17    6.16
   2  -4  -1  139.84    7.06
   2  -4  -1  137.67    5.94
   2  -4  -1  142.45    8.44
   2  -4  -1  142.05    6.20
  -2   4   1  153.96    8.56
  -2  -4   1  148.94    6.21
  -2  -4   1  153.55    8.20
  -2  -4   1  147.80    6.56
  -2   4   1  154.71    6.77
  -2   4   1  152.36    6.54
  -2  -4   1  149.61    6.24
  -2  -4   1  149.60    6.63
  -2  -4   1  147.59    7.66
   2  -4   0   88.54    3.69
   2  -4   0   79.18    3.57
   2  -4   0   89.02    3.87
   2  -4   0   86.37    3.87
  -2  -4   0   94.47    3.90
  -2  -4   0   89.26    3.86
  -2  -4   0   89.89    4.04
  -2  -4   0   95.44    6.03
  -2  -4   0   92.59    5.80
  -2  -4   0   90.69    4.39
  -2   4   0   80.37    5.44
  -2   4   0   78.69    3.59
   2  -4   1    1.39    0.49
   2  -4   1    1.19    0.51
   2  -4   1    1.23    0.49
   2  -4   1    0.63    1.04
   2  -4   1    0.48    0.47
   2  -4   1    1.83    0.56
   2   4   1    0.78    0.48
  -2  -4  -1    1.55    0.72
  -2  -4  -1    0.95    1.26
  -2  -4  -1    1.87    0.86
  -2   4  -1    1.03    1.39
  -2   4  -1    1.13    0.54
  -2  -4  -1    1.64    0.96
  -2  -4  -1    1.15    0.50
  -2  -4  -1    1.36    0.47
  -2  -4  -1    0.97    0.46
   2   4   2    2.81    0.65
   2  -4   2    5.49    1.99
   2  -4   2    5.37    0.77
   2  -4   2    5.33    0.79
   2  -4   2    5.93    0.69
   2  -4   2    5.04    0.70
   2  -4   2    4.38    0.61
  -2  -4  -2    6.36    1.83
  -2  -4  -2    5.57    0.80
  -2  -4  -2    4.75    0.70
  -2  -4  -2    4.54    0.68
  -2   4  -2    3.27    1.95
  -2   4  -2    2.85    0.72
  -2  -4  -2    5.10    1.72
   2  -4   3   78.07    5.43
   2  -4   3   71.99    3.56
   2  -4   3   74.87    3.54
   2  -4   3   76.19    3.42
   2  -4   3   68.87    5.63
   2  -4   3   73.51    3.36
   2  -4   3   73.97    3.54
   2   4   3   70.45    3.37
  -2  -4  -3   71.08    3.58
  -2  -4  -3   77.00    5.89
  -2   4  -3   69.69    5.37
  -2   4  -3   71.82    3.50
  -2  -4  -3   69.02    3.32
  -2  -4  -3   72.77    5.40
   2   4   4   13.33    1.23
   2  -4   4   11.30    2.68
   2  -4   4   13.01    1.13
   2  -4   4   10.83    1.08
   2  -4   4   10.52    0.99
   2  -4   4   14.42    2.77
   2  -4   4   11.34    1.17
   2  -4   4   11.76    1.27
  -2  -4  -4   12.59    1.01
  -2  -4  -4   10.85    2.37
  -2   4  -4   11.32    2.76
  -2   4  -4   11.45    1.11
  -2  -4  -4   11.43    3.13
   2   4   5    6.61    1.15
   2  -4   5    4.83    2.62
   2  -4   5    6.64    1.23
   2  -4   5    4.30    0.82
   2  -4   5    4.40    1.07
   2  -4   5    4.43    2.53
   2  -4   5    5.02    0.98
   2  -4   5    5.87    0.84
   2   4   5    4.29    7.08
  -2  -4  -5    6.67    3.09
  -2  -4  -5    6.37    1.11
   2   4   6   22.67    8.82
   2   4   6   22.40    2.20
   2  -4   6   19.31    1.73
   2  -4   6   20.96    4.08
   2  -4   6   20.26    1.95
   2  -4   6   22.80    1.64
   2  -4   6   21.77    1.84
  -2  -4  -6   21.49    1.82
  -2  -4  -6   18.82    4.68
   2   4   7   19.61    2.17
   2  -4   7   15.50    1.45
   2  -4   7   14.82    1.68
   2   4   7   23.23    6.36
   2  -4   7   14.27    5.02
  -2  -4  -7   16.56    1.64
  -2  -4  -7   15.79    1.89
  -2  -4  -7   19.85    5.00
   2  -4   8    9.68    1.67
   2  -4   8    8.51    1.56
   2   4   8    9.23    4.17
   2   4   8    9.04    1.57
  -2  -4  -8    8.98    1.39
  -2  -4  -8   12.45    1.56
  -2   4  -8    7.26    1.34
   2   4   9    4.96    2.58
   2   4   9    5.81    1.38
   2  -4   9    5.02    1.25
   2  -4   9    6.56    1.35
  -2  -4  -9    4.91    1.27
  -2   4  -9    3.87    1.15
   2   4  10    1.15    0.91
   2   4  10    2.34    1.33
   2  -4  10    1.24    0.95
   2  -4  10    2.47    0.88
  -2  -4 -10    1.23    0.87
  -2   4 -10    1.13    0.88
   2  -4  11    3.41    0.89
   2  -4  11    3.31    0.88
  -2  -4 -11    3.62    0.89
  -2   4 -11    4.57    0.88
   2   5 -11    1.28    0.78
  -2  -5  11    1.32    0.81
  -2   5  11    0.88    0.76
  -2  -5  11    0.61    0.71
   2   5 -10   11.05    1.37
  -2   5  10   13.97    1.39
  -2   5  10   15.82    1.65
  -2  -5  10   12.26    1.40
  -2  -5  10   16.37    1.66
  -2   5   9    8.39    1.21
  -2   5   9    6.77    1.34
  -2   5   9    7.18    1.12
  -2  -5   9    7.59    1.24
  -2  -5   9    7.97    1.25
  -2  -5   9    9.73    1.43
  -2   5   8    8.62    1.37
  -2  -5   8    9.79    1.34
  -2  -5   8   10.60    1.39
  -2   5   8    9.23    1.31
  -2   5   8    8.81    1.28
  -2  -5   8   10.92    1.59
   2  -5  -7   12.24    1.33
   2  -5  -7   13.15    4.33
  -2   5   7   11.09    4.04
  -2   5   7   10.71    1.21
  -2   5   7   12.19    1.50
  -2  -5   7   11.45    1.45
  -2  -5   7   10.81    1.58
  -2  -5   7    9.14    1.11
  -2   5   7   11.77    1.36
  -2  -5   7   10.97    1.32
  -2  -5   7    8.16    3.85
   2  -5  -6   40.96    2.28
   2  -5  -6   37.13    6.10
  -2   5   6   42.05    5.28
  -2   5   6   38.86    2.30
  -2   5   6   41.91    2.58
  -2  -5   6   44.59    3.07
  -2  -5   6   41.59    2.47
  -2  -5   6   45.34    2.96
  -2   5   6   40.65    2.84
  -2  -5   6   43.44    2.57
   2  -5  -5   14.43    1.33
   2  -5  -5   13.14    1.22
   2  -5  -5   19.06    3.62
  -2   5   5   14.19    1.32
  -2   5   5   15.25    1.28
  -2  -5   5   15.53    1.66
  -2  -5   5   11.24    3.05
  -2   5   5   16.56    3.32
  -2  -5   5   15.22    1.41
  -2  -5   5   15.85    1.75
   2  -5  -4   26.16    1.72
   2  -5  -4   24.74    3.25
   2  -5  -4   28.44    1.85
   2  -5  -4   28.04    3.98
   2  -5  -4   26.56    1.64
  -2   5   4   29.05    3.77
  -2   5   4   29.38    1.80
  -2  -5   4   27.99    1.90
  -2  -5   4   28.89    1.84
  -2   5   4   32.15    1.97
  -2  -5   4   26.71    3.56
  -2  -5   4   29.34    2.25
   2  -5  -3  134.17    6.07
   2  -5  -3  126.89    8.35
   2  -5  -3  141.43    6.76
   2  -5  -3  141.32    8.71
   2  -5  -3  133.18    6.23
   2  -5  -3  136.52    6.29
  -2   5   3  133.53    6.21
  -2   5   3  137.82    8.94
  -2   5   3  130.50    6.00
  -2  -5   3  139.42    6.90
  -2  -5   3  133.61    6.40
  -2  -5   3  121.75    8.45
  -2  -5   3  132.64    6.66
   2  -5  -2   27.11    1.77
   2  -5  -2   27.52    1.74
   2  -5  -2   26.07    1.69
   2  -5  -2   25.44    3.46
   2  -5  -2   26.54    1.63
  -2   5   2   23.97    1.69
  -2   5   2   25.49    3.34
  -2   5   2   22.59    1.57
  -2  -5   2   27.40    2.00
  -2  -5   2   27.51    1.60
  -2  -5   2   27.31    1.48
  -2  -5   2   27.76    2.92
  -2  -5   2   27.60    2.04
   2  -5  -1    7.19    0.94
   2  -5  -1    2.57    2.47
   2  -5  -1    6.50    0.96
   2   5  -1    3.25    0.76
   2  -5  -1    6.76    0.84
  -2   5   1    6.63    2.26
  -2   5   1    6.50    0.96
  -2   5   1    8.25    0.98
  -2  -5   1    5.57    0.86
  -2  -5   1    5.56    2.27
  -2  -5   1    6.96    1.16
  -2  -5   1    6.33    1.16
  -2  -5   1    5.89    0.74
   2  -5   0   12.52    2.76
   2   5   0   12.39    1.14
   2  -5   0   12.14    1.18
   2  -5   0   11.28    1.04
   2  -5   0   12.34    1.17
   2  -5   0   10.32    1.07
   2  -5   0   13.04    1.16
  -2   5   0   13.61    2.76
  -2   5   0   12.85    1.16
  -2   5   0   13.42    1.23
  -2  -5   0   13.67    1.13
  -2  -5   0   13.85    2.64
  -2  -5   0   11.64    1.13
  -2  -5   0   12.58    1.73
  -2  -5   0   12.85    1.72
  -2  -5   0   11.50    2.91
   2  -5   1   11.90    1.10
   2  -5   1   11.09    1.25
   2  -5   1   13.53    1.17
   2  -5   1   10.99    1.13
   2   5   1    9.06    1.03
   2  -5   1   11.34    2.82
  -2   5  -1   10.92    2.15
  -2   5  -1    9.84    1.13
  -2  -5  -1   11.92    1.10
  -2  -5  -1   15.85    2.55
  -2  -5  -1   13.79    1.23
  -2  -5  -1   10.41    1.78
  -2  -5  -1   12.50    2.74
  -2  -5  -1    8.21    0.95
  -2  -5  -1   13.56    2.09
   2  -5   2  223.74   10.22
   2  -5   2  203.95   13.21
   2  -5   2  204.26    9.60
   2  -5   2  223.54   10.38
   2  -5   2  219.44   10.23
   2   5   2  213.47    9.86
   2  -5   2  222.07   10.61
  -2   5  -2  218.48   10.27
  -2   5  -2  216.43   13.54
  -2  -5  -2  200.70    9.30
  -2  -5  -2  227.41   10.39
  -2  -5  -2  211.92   12.95
  -2  -5  -2  213.55   13.38
  -2  -5  -2  210.82    9.97
   2  -5   3   36.08    4.40
   2  -5   3   35.78    2.06
   2  -5   3   34.93    2.00
   2  -5   3   35.61    4.30
   2   5   3   34.54    2.14
   2  -5   3   34.59    2.28
   2  -5   3   37.78    2.32
   2  -5   3   33.52    2.12
  -2   5  -3   35.72    4.44
  -2   5  -3   35.92    1.99
  -2  -5  -3   32.31    4.01
  -2  -5  -3   35.10    2.13
  -2  -5  -3   33.07    2.07
  -2  -5  -3   37.38    2.47
  -2  -5  -3   33.59    4.72
   2  -5   4    6.08    1.22
   2  -5   4    5.53    1.12
   2  -5   4    6.42    3.08
   2  -5   4    6.39    0.92
   2  -5   4    6.07    0.96
   2  -5   4    6.30    2.99
   2  -5   4    8.21    1.15
   2   5   4    8.27    1.17
  -2   5  -4    7.03    3.02
  -2   5  -4    8.73    1.18
  -2  -5  -4    6.56    1.11
  -2  -5  -4    7.03    1.27
  -2  -5  -4    5.68    3.32
  -2  -5  -4    5.90    3.19
   2  -5   5    6.79    0.91
   2  -5   5    6.55    1.26
   2  -5   5    8.36    1.24
   2  -5   5    3.78    3.34
   2  -5   5    6.98    1.01
   2  -5   5    6.24    3.32
   2  -5   5    8.37    1.31
   2   5   5    7.59    1.32
   2   5   5    5.26    8.59
  -2   5  -5    5.35    1.27
  -2   5  -5    4.03    3.40
  -2  -5  -5    7.04    1.23
  -2  -5  -5    9.23    1.45
  -2  -5  -5    6.80    3.55
   2  -5   6   21.68    1.91
   2  -5   6   19.70    1.61
   2  -5   6   22.44    2.04
   2  -5   6   16.40    5.15
   2   5   6   24.06    8.73
   2   5   6   23.30    1.80
  -2   5  -6   22.31    1.94
  -2  -5  -6   20.19    2.01
  -2   5  -6   12.55    5.12
  -2  -5  -6   22.28    2.00
  -2  -5  -6   22.72    5.70
   2  -5   7    8.14    1.46
   2   5   7   10.09    1.69
   2   5   7    8.31    5.91
   2  -5   7    6.26    1.53
  -2   5  -7    8.54    1.39
  -2  -5  -7    7.93    1.51
  -2  -5  -7    6.42    1.52
   2  -5   8   19.80    1.85
   2  -5   8   21.03    2.15
   2   5   8   20.92    2.05
   2   5   8   21.23    4.73
  -2   5  -8   19.90    1.86
  -2  -5  -8   20.36    2.23
  -2  -5  -8   20.39    2.09
   2  -5   9    3.00    1.00
   2   5   9    4.00    1.20
   2   5   9    4.35    2.02
   2  -5   9    3.43    1.13
  -2   5  -9    3.34    1.02
  -2  -5  -9    4.94    1.08
   2  -5  10   -0.23    0.52
   2  -5  10    0.16    0.50
   2   5  10    0.20    0.71
   2   5  10    0.45    0.57
  -2   5 -10    0.28    0.52
  -2  -5 -10   -0.01    0.50
  -2  -6  10    0.79    0.62
  -2  -6  10    0.34    0.70
  -2   6  10    0.17    0.67
  -2  -6   9    1.43    1.07
  -2   6   9    2.29    0.98
  -2  -6   9    4.77    1.14
  -2   6   9    7.09    1.13
  -2  -6   8   43.40    3.22
  -2  -6   8   45.58    3.10
  -2   6   8   46.69    2.98
  -2   6   8   46.53    3.03
   2  -6  -7    7.46    1.07
  -2  -6   7    7.31    1.53
  -2   6   7    6.18    1.12
  -2  -6   7    6.17    1.37
  -2  -6   7    5.58    1.18
  -2   6   7    7.58    1.29
   2  -6  -6   18.00    1.66
  -2   6   6   19.49    1.98
  -2   6   6   20.10    1.68
  -2  -6   6   18.84    2.05
  -2  -6   6   19.14    2.18
  -2  -6   6   20.78    1.76
  -2   6   6   16.39    5.66
  -2   6   6   18.39    1.58
   2  -6  -5    4.32    0.73
   2  -6  -5    3.60    1.06
  -2  -6   5    2.74    1.30
  -2  -6   5    4.69    3.67
  -2  -6   5    3.36    1.01
  -2   6   5    2.78    1.17
  -2   6   5    3.34    3.50
  -2  -6   5    3.31    1.48
  -2   6   5    2.44    0.90
   2  -6  -4   55.48    5.96
   2  -6  -4   61.79    3.20
   2  -6  -4   62.85    3.37
   2  -6  -4   64.93    3.70
  -2   6   4   70.79    7.00
  -2   6   4   70.00    3.72
  -2   6   4   74.13    3.75
  -2  -6   4   65.10    3.87
  -2  -6   4   69.69    4.38
  -2  -6   4   56.02    6.34
  -2  -6   4   53.57    4.07
   2  -6  -3   76.43    7.13
   2  -6  -3   85.43    4.40
   2  -6  -3   88.58    4.36
   2  -6  -3   92.05    4.87
  -2   6   3   79.50    7.15
  -2  -6   3   89.28    5.47
  -2  -6   3   85.40    7.17
  -2  -6   3   87.94    5.02
  -2   6   3   81.47    4.26
  -2  -6   3   86.43    5.20
  -2   6   3   81.48    4.15
   2  -6  -2   26.28    1.96
   2  -6  -2   25.77    4.01
   2  -6  -2   27.18    2.19
   2  -6  -2   27.38    1.92
   2  -6  -2   28.40    2.19
  -2  -6   2   29.21    1.74
  -2  -6   2   31.39    2.60
  -2   6   2   23.75    4.49
  -2  -6   2   27.87    2.16
  -2  -6   2   27.14    4.28
  -2  -6   2   30.17    2.83
  -2   6   2   22.29    1.83
  -2   6   2   24.61    1.80
   2  -6  -1   42.19    2.51
   2  -6  -1   44.58    2.73
   2  -6  -1   45.28    5.05
   2  -6  -1   45.96    2.87
   2  -6  -1   48.94    2.97
  -2  -6   1   46.24    2.55
  -2   6   1   49.21    5.47
  -2  -6   1   46.08    2.88
  -2   6   1   44.63    2.62
  -2  -6   1   44.06    3.59
  -2  -6   1   29.45    4.91
  -2  -6   1   46.85    3.96
  -2   6   1   46.85    2.77
   2  -6   0    8.83    1.14
   2   6   0    4.02    0.96
   2  -6   0    5.53    3.01
   2  -6   0    7.41    1.13
   2  -6   0    8.06    1.19
   2  -6   0    5.45    1.07
   2  -6   0    5.61    1.04
  -2  -6   0    7.12    1.17
  -2  -6   0    9.70    2.02
  -2  -6   0    6.55    2.19
  -2  -6   0    8.98    1.11
  -2  -6   0    7.81    2.29
  -2   6   0    4.82    1.19
  -2   6   0    5.36    3.02
   2  -6   1   24.21    1.86
   2  -6   1   24.20    1.80
   2   6   1   16.97    1.54
   2  -6   1   23.67    1.87
   2  -6   1   24.99    1.74
   2  -6   1   26.35    4.40
   2  -6   1   23.27    1.66
  -2  -6  -1   26.99    2.11
  -2  -6  -1   22.75    4.01
  -2  -6  -1   27.13    3.49
  -2   6  -1   22.71    4.09
  -2  -6  -1   23.94    3.00
  -2  -6  -1   23.02    1.74
  -2   6  -1   22.15    1.90
  -2   6  -1   22.86    1.85
   2  -6   2   13.46    1.28
   2  -6   2   12.42    3.47
   2   6   2    8.50    1.23
   2  -6   2   12.22    1.31
   2  -6   2   13.04    1.46
   2  -6   2   11.62    1.35
   2  -6   2   13.62    1.63
  -2  -6  -2   14.30    3.38
  -2   6  -2    9.91    1.39
  -2   6  -2    6.54    3.73
  -2   6  -2    8.13    1.33
  -2  -6  -2   12.90    1.65
  -2  -6  -2   10.17    1.17
   2  -6   3    0.59    0.77
   2   6   3    0.68    0.73
   2  -6   3    0.82    0.67
   2  -6   3    1.05    0.83
   2  -6   3    0.29    2.29
   2  -6   3    1.43    0.66
   2  -6   3    1.25    0.78
  -2  -6  -3    0.20    0.68
  -2  -6  -3    0.88    0.86
  -2  -6  -3    0.97    2.70
  -2  -6  -3    0.20    2.50
  -2  -6  -3    0.66    0.70
  -2   6  -3    0.08    0.74
  -2   6  -3    0.80    2.48
   2   6   4    5.37    1.11
   2  -6   4    6.97    0.98
   2  -6   4    7.18    1.24
   2  -6   4    4.64    1.16
   2  -6   4    2.80    3.69
   2  -6   4    7.41    1.05
   2  -6   4    7.27    1.20
  -2  -6  -4    5.19    1.09
  -2   6  -4    2.65    4.18
  -2  -6  -4    7.22    1.33
  -2  -6  -4    6.70    5.16
  -2   6  -4    4.54    1.14
   2  -6   5    0.58    0.80
   2   6   5    0.95    0.96
   2   6   5    0.22    5.78
   2  -6   5    0.99    0.93
   2  -6   5    1.35    0.81
  -2   6  -5    0.73    0.90
  -2  -6  -5    0.59    0.81
  -2  -6  -5    0.38    1.08
   2  -6   6    4.13    1.15
   2   6   6    7.05    5.90
   2   6   6    6.13    1.34
   2  -6   6    4.73    1.25
   2  -6   6    3.81    1.08
  -2  -6  -6    4.50    1.17
  -2  -6  -6    5.40    1.34
  -2   6  -6    4.84    1.21
   2   6   7    1.10    3.61
   2  -6   7    3.15    1.05
   2   6   7    2.92    1.24
   2  -6   7    2.62    0.93
  -2  -6  -7    2.69    1.08
  -2   6  -7    2.27    0.99
  -2  -6  -7    3.99    1.09
   2  -6   8    1.76    0.86
   2   6   8    3.16    0.98
   2   6   8    2.41    1.87
   2  -6   8    0.73    0.77
  -2  -6  -8    1.34    0.84
  -2  -6  -8    0.95    0.88
  -2   6  -8    1.13    0.77
   2  -6   9    0.21    0.58
   2  -6   9    0.19    0.53
   2   6   9    0.50    0.67
   2   6   9    0.20    0.79
  -2   6  -9    0.53    0.54
  -2  -6  -9    0.11    0.62
  -2  -7   9    2.46    0.77
  -2   7   9    2.16    0.87
  -2  -7   9    2.36    0.94
  -2  -7   8    2.40    1.15
  -2   7   8    4.40    1.01
  -2  -7   8    1.85    0.96
   2  -7  -7    9.20    1.19
  -2   7   7    9.33    1.40
  -2  -7   7    6.86    1.35
  -2  -7   7    8.90    1.45
  -2  -7   7   10.33    1.66
   2  -7  -6   19.73    1.71
  -2   7   6   13.30    1.48
  -2  -7   6   17.27    2.25
  -2  -7   6   17.33    1.85
  -2  -7   6   16.67    2.07
   2  -7  -5    2.05    0.87
  -2   7   5    0.51    0.82
  -2  -7   5    1.36    1.00
  -2   7   5    1.78    1.08
  -2  -7   5    1.70    1.29
  -2  -7   5    1.48    1.08
   2  -7  -4   11.19    1.57
   2  -7  -4    8.68    1.34
  -2  -7   4    8.96    1.83
  -2  -7   4    9.87    1.65
  -2   7   4    5.34    1.20
  -2  -7   4    9.09    2.06
   2  -7  -3    4.59    1.09
   2  -7  -3    5.16    1.15
   2  -7  -3    4.04    0.95
   2  -7  -3    5.65    4.05
  -2  -7   3    2.40    3.80
  -2  -7   3    4.40    1.40
  -2   7   3    2.25    1.07
  -2  -7   3    4.34    1.54
  -2  -7   3    5.60    1.87
   2  -7  -2   32.69    2.37
   2  -7  -2   37.86    2.55
   2  -7  -2   35.25    4.95
   2  -7  -2   32.18    2.26
  -2  -7   2   38.10    3.58
  -2  -7   2   32.97    2.90
  -2   7   2   32.66    2.44
  -2   7   2   29.71    2.21
  -2  -7   2   35.56    2.25
  -2  -7   2   28.48    6.21
  -2  -7   2   32.46    2.69
   2  -7  -1    7.41    1.06
   2  -7  -1    7.58    1.30
   2  -7  -1    8.47    1.24
   2  -7  -1    8.15    1.33
   2  -7  -1    5.60    3.60
  -2  -7   1    8.83    1.37
  -2  -7   1    8.49    1.18
  -2  -7   1    9.04    3.71
  -2  -7   1    8.95    2.50
  -2   7   1    6.43    1.33
  -2   7   1    5.88    1.29
  -2  -7   1    9.26    2.16
   2  -7   0   52.68    3.07
   2  -7   0   53.17    3.37
   2  -7   0   51.46    3.29
   2  -7   0   51.27    3.07
   2  -7   0   49.60    6.59
  -2   7   0   51.60    3.26
  -2  -7   0   56.42    3.32
  -2  -7   0   56.76    7.08
  -2  -7   0   48.45    3.21
  -2   7   0   50.81    3.20
  -2  -7   0   64.36    5.35
  -2  -7   0   54.81    5.35
   2  -7   1    3.07    0.83
   2  -7   1    1.32    1.03
   2  -7   1    2.25    1.04
   2  -7   1    1.23    0.93
   2  -7   1    2.77    0.83
   2  -7   1    2.94    3.09
   2   7   1    0.06    0.90
  -2  -7  -1    2.30    0.91
  -2   7  -1    0.73    1.01
  -2   7  -1    1.47    0.95
  -2  -7  -1    2.16    2.92
  -2  -7  -1    2.40    0.98
   2   7   2    2.78    0.99
   2  -7   2    4.29    1.36
   2  -7   2    5.83    0.98
   2  -7   2    4.41    0.97
   2  -7   2    5.98    1.39
   2  -7   2    3.57    1.17
  -2  -7  -2    6.01    1.19
  -2  -7  -2    6.20    0.98
  -2   7  -2    2.12    1.19
  -2   7  -2    4.25    1.15
   2   7   3    9.66    1.40
   2  -7   3   11.09    1.59
   2  -7   3   12.56    1.78
   2  -7   3   12.04    1.88
   2  -7   3   11.52    1.23
   2  -7   3    9.81    1.25
  -2  -7  -3   11.91    1.72
  -2   7  -3   10.23    1.48
  -2   7  -3   11.05    1.51
   2   7   4    8.90    1.42
   2  -7   4    9.55    1.16
   2   7   4    6.38    7.92
   2  -7   4    9.25    1.48
   2  -7   4    9.33    1.38
   2  -7   4    7.30    1.35
  -2  -7  -4    9.79    1.62
  -2   7  -4    4.69    1.30
  -2   7  -4    7.10    1.31
   2   7   5   11.42    1.40
   2   7   5   12.67    6.45
   2  -7   5    8.61    1.25
   2  -7   5    9.02    1.44
   2  -7   5    8.41    1.26
  -2  -7  -5    6.19    1.23
  -2  -7  -5    9.94    1.56
  -2   7  -5    5.23    1.23
  -2   7  -5    9.05    1.29
   2   7   6    2.00    0.84
   2  -7   6    1.17    0.82
   2   7   6    3.83    3.23
   2  -7   6    0.89    0.74
   2  -7   6    1.22    0.78
  -2  -7  -6    1.74    0.92
  -2  -7  -6    0.64    0.84
  -2   7  -6    0.52    0.82
  -2   7  -6    0.68    0.81
   2   7   7    0.67    0.66
   2   7   7    0.58    1.51
   2  -7   7    0.78    0.72
   2  -7   7    0.31    0.68
  -2  -7  -7    0.17    0.72
  -2  -7  -7    2.43    0.90
  -2   7  -7    0.93    0.77
  -2   7  -7    0.19    0.64
  -2  -8   7    0.67    0.88
  -2  -8   7    0.51    0.71
  -2   8   7    0.94    0.80
   2  -8  -6    4.34    0.86
  -2  -8   6    2.57    1.10
  -2   8   6    2.97    1.00
  -2  -8   6    2.58    1.31
  -2  -8   6    1.66    0.92
   2  -8  -5    0.65    0.73
  -2  -8   5    0.55    0.86
  -2  -8   5    0.44    1.05
  -2  -8   5    0.99    0.94
  -2   8   5    0.02    0.68
   2  -8  -4   16.81    1.63
  -2  -8   4   15.66    2.22
  -2  -8   4   16.53    2.49
  -2  -8   4   15.50    1.86
  -2   8   4   17.18    1.67
   2  -8  -3    1.61    0.76
   2  -8  -3    2.23    0.89
  -2  -8   3    1.12    1.37
  -2   8   3    1.69    0.95
  -2  -8   3    1.40    1.07
  -2  -8   3    1.04    1.70
   2  -8  -2    8.73    1.26
   2  -8  -2    7.92    1.29
   2  -8  -2    6.17    1.13
  -2  -8   2    6.57    1.94
  -2  -8   2    6.19    1.40
  -2  -8   2    5.80    2.48
   2  -8  -1    1.59    0.73
   2  -8  -1    1.00    0.80
   2  -8  -1    1.00    0.79
  -2  -8   1    1.01    0.67
  -2  -8   1    0.30    1.33
  -2  -8   1    0.98    1.68
  -2  -8   1    0.34    0.93
   2  -8   0    7.75    1.14
   2  -8   0    7.31    1.09
   2  -8   0    6.19    2.03
   2  -8   0    6.51    1.24
  -2  -8   0    7.54    1.15
  -2  -8   0    6.11    1.30
   2  -8   1    2.59    1.06
   2  -8   1    2.96    0.90
   2  -8   1    2.33    0.84
   2  -8   1    3.48    1.08
  -2  -8  -1    2.90    1.08
  -2  -8  -1    2.68    0.97
   2  -8   2    2.26    0.72
   2  -8   2    0.72    1.11
   2   8   2    0.96    0.85
   2  -8   2    1.88    0.79
   2  -8   2    3.10    1.00
  -2  -8  -2    2.89    0.97
  -2  -8  -2    2.11    0.84
   2  -8   3    3.55    1.11
   2  -8   3    3.55    0.87
   2   8   3    2.82    0.95
   2  -8   3    5.75    1.09
  -2  -8  -3    5.96    1.21
   2   8   4    1.44    0.81
   2   8   4    6.78    3.82
   2  -8   4    2.09    0.83
   2  -8   4    0.95    0.85
  -2  -8  -4    2.59    1.05
   2  -8   5    0.81    0.72
   2   8   5    0.06    0.64
   2   8   5   -0.50    2.23
   2  -8   5    0.07    0.65
  -2  -8  -5    1.40    0.71
   2   8   6    0.33    0.69
  -2  -8  -6    1.84    0.72
   2  -9  -4    1.96    0.73
  -2  -9   4    2.85    0.83
  -2   9   4    1.12    0.76
   2  -9  -3    0.94    0.70
  -2  -9   3    1.46    0.75
  -2   9   3    0.08    0.66
   2  -9  -2    2.23    0.81
   2  -9  -2    3.34    0.80
  -2  -9   2    1.63    0.85
  -2   9   2    1.22    0.89
   2  -9  -1    1.09    0.63
   2  -9  -1    0.10    0.69
  -2   9   1    0.02    0.84
  -2  -9   1    0.39    0.64
   2  -9   0    2.70    0.71
   2  -9   0    1.01    0.69
  -2  -9   0    0.62    0.83
  -2  -9   0    1.62    0.86
  -2   9   0    0.40    0.79
   2  -9   1    0.43    0.58
   2  -9   1    0.19    0.57
  -2  -9  -1    0.64    0.64
  -2  -9  -1    0.61    0.61
   2  -9   2    2.55    0.78
   2   9   2    1.00    3.29
  -2  -9  -2    0.64    0.74
   2  -9   3    0.35    0.58
  -2  -9  -3    0.32    0.55
  -3   0  13   22.60    1.77
  -3   0  13   23.08    1.88
  -3   0  12   18.61    1.83
  -3   0  12   16.40    1.74
  -3   0  11    3.31    1.17
  -3   0  11    3.03    1.08
   3   0 -10   25.65    7.80
  -3   0  10   30.79    2.01
  -3   0  10   36.04    2.56
  -3   0  10   32.59    5.55
  -3   0  10   33.27    2.59
   3   0  -9   59.88    6.18
  -3   0   9   59.79    3.56
  -3   0   9   63.04    3.82
  -3   0   9   63.22    3.56
  -3   0   9   63.03    6.61
  -3   0   9   68.06    3.94
   3   0  -8   32.14    4.19
  -3   0   8   34.37    4.19
  -3   0   8   34.81    2.20
  -3   0   8   37.07    2.59
  -3   0   8   35.28    3.72
  -3   0   8   30.74    1.91
  -3   0   8   33.93    2.13
   3   0  -7   15.29    2.80
  -3   0   7   13.36    1.21
  -3   0   7   13.31    1.56
  -3   0   7   15.04    2.57
  -3   0   7   14.58    2.56
  -3   0   7   13.90    1.18
   3   0  -6  344.63   19.38
  -3   0   6  355.48   17.69
  -3   0   6  353.05   16.04
  -3   0   6  340.26   18.14
  -3   0   6  329.79   15.04
  -3   0   6  347.32   16.52
  -3   0   5    0.68    0.98
  -3   0   5    0.50    0.75
  -3   0   5    0.07    1.41
  -3   0   4 1228.92   68.01
  -3   0   4 1154.63   61.29
  -3   0   4 1209.19   69.84
  -3   0   3   -0.05    0.23
  -3   0   3    0.75    0.84
  -3   0   3    0.07    0.43
  -3   0   2    8.82    1.45
  -3   0   2    8.95    0.96
  -3   0   1  819.33   43.56
  -3   0   1  864.81   43.15
  -3   0   0    3.22    1.09
  -3   0   0    2.08    0.58
  -3   0  -1  521.97   26.38
  -3   0  -2  479.07   24.52
   3   0   3  110.74    4.85
  -3   0  -3  106.40    4.75
  -3   0  -3  116.39    6.31
   3   0   4   69.58    3.02
   3   0   4   74.86    3.48
   3   0   4   69.71    3.03
   3   0   4   75.09    4.45
  -3   0  -4   80.38    5.02
  -3   0  -4   71.46    3.16
  -3   0  -4   70.83    3.42
   3   0   5   96.11    4.24
   3   0   5   98.58    4.72
   3   0   5  101.91    6.10
   3   0   5   96.82    4.19
  -3   0  -5   97.47    4.76
  -3   0  -5  104.24    6.67
  -3   0  -5   93.89    4.20
   3   0   6   69.71    3.81
   3   0   6   74.46    5.09
   3   0   6   70.88    3.35
   3   0   6   67.89    3.22
  -3   0  -6   67.61    3.65
  -3   0  -6   69.18    3.60
  -3   0  -6   64.35    5.37
   3   0   7    0.18    0.49
   3   0   7   -0.15    0.66
   3   0   7   -0.36    1.09
  -3   0  -7    0.01    1.64
  -3   0  -7    0.12    0.65
  -3   0  -7    0.28    0.52
   3   0   8    7.29    3.82
   3   0   8    6.72    1.26
   3   0   8    6.04    1.07
   3   0   8    7.99    1.83
   3   0   8    6.09    1.00
  -3   0  -8    3.86    1.24
   3   0   9    2.74    1.53
   3   0   9    1.02    0.77
   3   0   9    1.82    0.92
   3   0   9    3.41    0.93
   3   0  10    9.97    1.25
   3   0  10   10.77    1.81
   3   0  10    8.88    1.18
   3   0  11    4.97    1.11
   3   0  11    3.01    0.72
  -3  -1  13    1.34    0.76
  -3  -1  13    0.83    0.72
  -3   1  13    1.69    0.78
  -3   1  13    1.84    0.68
  -3  -1  12   30.02    2.33
  -3  -1  12   33.66    2.51
  -3   1  12   32.10    2.36
  -3   1  12   35.11    2.43
  -3  -1  11   14.50    1.56
  -3   1  11   12.87    1.64
  -3   1  11   11.70    1.66
  -3  -1  11   14.36    1.72
  -3  -1  11   11.95    1.33
   3  -1 -10  181.09   14.93
  -3  -1  10  199.79   10.07
  -3   1  10  190.45   10.19
  -3   1  10  187.39    9.86
  -3   1  10  183.63   14.25
  -3   1  10  195.48    9.94
  -3  -1  10  175.62    9.09
  -3  -1  10  184.16    9.40
   3   1  -9   33.09    4.90
   3  -1  -9   33.54    4.86
  -3  -1   9   33.92    2.35
  -3  -1   9   33.71    4.55
  -3  -1   9   31.97    4.84
  -3  -1   9   36.05    2.33
  -3  -1   9   34.46    2.24
  -3   1   9   36.61    2.57
  -3   1   9   29.80    4.06
  -3   1   9   37.87    2.41
  -3   1   9   36.10    2.80
  -3  -1   9   33.42    2.38
   3   1  -8   20.50    3.33
   3  -1  -8   22.37    3.64
  -3  -1   8   17.35    1.43
  -3  -1   8   18.39    2.86
  -3   1   8   23.24    1.74
  -3   1   8   25.84    2.29
  -3  -1   8   22.16    1.60
  -3   1   8   26.90    3.60
  -3  -1   8   18.61    1.51
  -3  -1   8   18.36    1.81
  -3  -1   8   22.28    3.41
  -3   1   8   21.76    1.65
   3  -1  -7  130.53    9.12
   3   1  -7  141.40    8.88
  -3  -1   7  131.40    6.05
  -3  -1   7  131.41    5.92
  -3  -1   7  137.05    6.53
  -3  -1   7  123.62    7.42
  -3   1   7  145.82    6.61
  -3   1   7  129.28    7.36
  -3   1   7  154.83    7.41
  -3   1   7  137.65    8.74
  -3   1   7  150.31    6.46
  -3  -1   7  131.51    8.66
  -3  -1   7  129.49    5.97
   3   1  -6  191.18   11.22
   3  -1  -6  226.33   13.70
  -3  -1   6  214.39    9.50
  -3  -1   6  201.38    9.29
  -3  -1   6  214.84    9.44
  -3  -1   6  218.45   12.37
  -3  -1   6  215.93   10.85
  -3  -1   6  232.66   10.73
  -3   1   6  193.22   10.58
  -3   1   6  203.36    9.05
  -3   1   6  196.54    8.76
  -3   1   6  194.74    9.44
  -3   1   6  206.51    9.89
   3  -1  -5   23.92    3.30
  -3  -1   5   22.17    1.91
  -3  -1   5   22.27    2.97
  -3  -1   5   19.83    1.99
  -3   1   5   12.22    2.30
  -3   1   5   21.43    1.58
  -3   1   5   22.37    1.22
  -3   1   5   22.45    1.61
  -3   1   5   21.44    1.19
  -3  -1   4  129.40    7.08
  -3  -1   4  154.15    7.71
  -3  -1   4  141.61    6.85
  -3  -1   4  138.97    6.35
  -3   1   4  115.67    4.81
  -3   1   4  115.27    6.34
  -3   1   4  124.22    7.43
  -3   1   3  207.89   11.10
  -3  -1   3  188.72    8.46
  -3  -1   3  181.39    8.07
  -3  -1   3  193.33   10.15
  -3   1   3  209.01   10.18
  -3  -1   3  184.58    9.27
  -3  -1   2  141.88    7.60
  -3   1   2  141.35    6.76
  -3   1   2  141.11    7.77
  -3  -1   2  144.85    5.93
  -3  -1   2  150.01    7.75
  -3   1   1   48.28    3.36
  -3   1   1   52.07    2.85
  -3  -1   1   51.43    3.35
  -3  -1   1   45.40    3.64
  -3  -1   1   46.95    1.78
   3  -1   0   35.31    1.74
  -3  -1   0   34.31    2.66
  -3   1   0   27.03    2.32
  -3   1   0   28.86    2.03
  -3  -1   0   34.41    2.50
  -3  -1  -1  210.05   10.58
  -3  -1  -1  222.42   11.18
  -3   1  -1  193.52    9.77
  -3  -1  -2  152.15    8.37
  -3   1  -2  173.95    8.52
   3  -1   3   79.25    3.35
   3  -1   3   83.49    3.69
   3   1   3   89.49    3.80
   3   1   3   91.73    6.09
  -3   1  -3   94.54    5.35
  -3   1  -3   85.00    3.97
  -3  -1  -3   79.32    3.56
  -3  -1  -3   83.85    3.62
  -3  -1  -3   83.63    5.38
   3  -1   4  108.06    4.48
   3   1   4   90.66    4.22
   3  -1   4  109.27    4.59
   3   1   4   94.18    4.22
   3   1   4   97.48    7.34
   3  -1   4  111.32    4.85
   3  -1   4  112.98    5.54
  -3   1  -4   90.93    4.66
  -3   1  -4   99.93    5.54
  -3  -1  -4  108.70    4.91
  -3  -1  -4  113.09    4.84
  -3  -1  -4  115.43    6.90
   3   1   5   98.23    4.78
   3   1   5  102.86    4.52
   3  -1   5   87.93    4.02
   3  -1   5   92.60    4.86
   3   1   5  102.91    7.65
   3  -1   5   87.59    3.87
   3  -1   5   87.32    4.27
  -3  -1  -5   88.88    4.11
  -3   1  -5  100.62    6.19
  -3   1  -5   96.63    4.87
  -3  -1  -5   86.56    6.34
  -3  -1  -5   94.31    4.60
   3  -1   6    0.78    0.66
   3   1   6    0.82    0.80
   3   1   6    0.61    1.64
   3  -1   6    0.32    0.54
   3   1   6    0.49    0.67
   3  -1   6    0.52    0.51
   3  -1   6    0.77    0.87
   3  -1   6    0.26    1.83
  -3  -1  -6    1.02    0.65
  -3  -1  -6    0.12    0.73
  -3  -1  -6    0.80    1.74
  -3   1  -6    1.06    0.89
   3   1   7   51.22    2.73
   3   1   7   52.16    5.41
   3  -1   7   52.22    3.14
   3  -1   7   50.16    2.65
   3  -1   7   51.65    2.89
   3  -1   7   53.54    6.29
   3  -1   7   52.54    3.75
   3   1   7   56.03    3.50
  -3  -1  -7   51.26    2.95
  -3  -1  -7   50.81    3.16
  -3  -1  -7   51.52    6.02
   3   1   8  123.58    5.89
   3   1   8  126.21    8.34
   3   1   8  130.44    6.95
   3  -1   8  123.65    6.21
   3  -1   8  121.07   10.72
   3  -1   8  118.56    5.82
   3  -1   8  124.24    6.26
   3  -1   8  124.52    7.19
  -3  -1  -8  124.84    6.30
  -3  -1  -8  127.97   12.55
  -3  -1  -8  124.11    6.70
   3   1   9   44.43    3.01
   3   1   9   46.89    4.53
   3  -1   9   46.38    3.81
   3  -1   9   43.44    2.67
   3  -1   9   47.93    3.17
   3  -1   9   46.37    3.01
  -3  -1  -9   47.50    3.06
   3   1  10    1.22    0.75
   3   1  10    0.30    0.70
   3   1  10    1.13    1.19
   3  -1  10    0.74    0.74
   3  -1  10    1.83    1.04
  -3   1 -10    0.77    0.67
   3   1  11   14.04    1.71
   3  -1  11   12.17    1.41
   3  -1  11   11.24    1.48
  -3  -2  13    1.52    0.83
  -3  -2  13    0.48    0.96
  -3   2  13    4.83    0.89
  -3   2  13    5.22    0.84
  -3  -2  12    2.42    1.19
  -3  -2  12    3.05    0.93
  -3  -2  12    4.48    1.02
  -3   2  12    4.96    0.99
  -3   2  12    4.27    1.03
  -3  -2  11    0.48    0.73
  -3  -2  11    0.31    0.73
  -3  -2  11    0.04    0.77
  -3   2  11    0.62    0.74
  -3   2  11    0.49    0.80
   3  -2 -10    5.93    3.81
  -3  -2  10    3.96    1.06
  -3  -2  10    4.28    1.01
  -3  -2  10    5.11    1.14
  -3  -2  10    3.42    4.20
  -3   2  10    4.68    1.22
  -3   2  10    3.59    3.83
  -3   2  10    5.00    1.15
  -3   2  10    4.85    1.15
   3  -2  -9    5.76    3.50
  -3  -2   9    6.77    3.19
  -3  -2   9    7.50    1.11
  -3   2   9    7.75    1.22
  -3   2   9    8.69    1.65
  -3   2   9    8.35    1.12
  -3   2   9    7.18    3.38
  -3  -2   9    7.09    0.95
  -3  -2   9    7.01    1.12
   3  -2  -8   20.56    3.41
  -3  -2   8   20.46    1.57
  -3  -2   8   20.08    1.52
  -3  -2   8   18.57    1.44
  -3  -2   8   21.11    1.63
  -3   2   8   25.73    2.38
  -3   2   8   22.88    1.70
  -3   2   8   21.88    1.79
  -3   2   8   24.13    3.94
  -3  -2   8   20.04    3.42
   3   2  -7   13.52    2.64
   3  -2  -7   13.25    3.27
  -3  -2   7   11.73    1.09
  -3  -2   7   14.05    2.75
  -3  -2   7   11.27    1.17
  -3  -2   7   13.07    1.16
  -3  -2   7   10.97    1.08
  -3   2   7   13.47    1.16
  -3   2   7   14.10    1.31
  -3   2   7   11.46    2.93
  -3   2   7   14.04    1.72
   3  -2  -6  126.29    5.61
   3   2  -6  123.70    7.54
   3  -2  -6  139.78    9.46
  -3  -2   6  129.14    5.99
  -3  -2   6  129.73    5.97
  -3  -2   6  140.38    7.87
  -3  -2   6  147.08    6.44
  -3  -2   6  128.25    6.84
  -3  -2   6  141.78    6.29
  -3   2   6  145.86    6.49
  -3   2   6  148.94    9.02
  -3   2   6  136.99    6.02
  -3   2   6  143.09    7.01
   3  -2  -5  106.18    7.92
  -3  -2   5  106.26    4.65
  -3  -2   5  111.13    6.02
  -3  -2   5  106.83    5.68
  -3  -2   5  120.75    7.13
  -3  -2   5  106.26    5.61
  -3   2   5  113.77    6.97
  -3   2   5  100.36    4.62
  -3   2   5  105.29    4.60
  -3   2   5  113.03    4.90
   3  -2  -4  190.60   11.17
  -3  -2   4  198.65    9.06
  -3  -2   4  190.43    9.64
  -3  -2   4  188.68    9.85
  -3  -2   4  207.60   10.26
  -3   2   4  199.39   10.67
  -3   2   4  194.79    8.38
  -3   2   4  180.81    8.29
  -3  -2   3  113.92    6.22
  -3  -2   3  117.47    6.53
  -3   2   3  110.92    6.86
  -3   2   3  114.25    6.37
  -3  -2   2  426.98   22.46
  -3  -2   2  518.30   26.29
  -3   2   2  483.98   24.77
  -3   2   2  538.55   27.94
  -3  -2   1    1.46    1.13
  -3  -2   1    1.34    1.31
  -3   2   1    1.62    1.10
  -3   2   1    1.40    1.12
   3  -2   0  230.78   10.01
  -3  -2   0  249.82   12.52
  -3  -2   0  250.87   12.78
  -3   2   0  227.08   11.12
  -3   2   0  252.32   12.49
   3  -2   1  244.00   11.50
  -3   2  -1  220.18   11.15
  -3  -2  -1  223.40   11.75
  -3  -2  -1  242.21   12.48
  -3   2  -1  197.69    9.77
   3   2   2  492.41   23.02
   3  -2   2  508.39   26.18
   3  -2   2  501.74   23.18
   3  -2   2  469.24   22.26
  -3  -2  -2  492.09   23.20
  -3  -2  -2  479.50   25.24
  -3  -2  -2  496.97   26.49
  -3   2  -2  496.13   25.14
  -3   2  -2  488.23   22.80
  -3  -2  -2  469.84   22.11
   3   2   3   85.84    3.79
   3  -2   3   89.79    4.66
   3  -2   3   82.68    3.60
   3  -2   3   84.33    3.82
   3  -2   3   87.04    3.70
   3  -2   3   83.86    5.22
   3  -2   3   86.96    3.81
   3  -2   3   81.13    3.69
  -3  -2  -3   85.87    5.61
  -3  -2  -3   83.05    3.66
  -3  -2  -3   82.25    3.74
  -3   2  -3   78.01    4.52
   3   2   4   69.20    5.98
   3   2   4   71.45    3.38
   3  -2   4   69.78    3.27
   3  -2   4   75.26    5.25
   3  -2   4   69.07    3.40
   3  -2   4   70.70    3.05
   3  -2   4   69.21    3.12
   3  -2   4   70.65    3.38
   3  -2   4   70.41    3.42
  -3  -2  -4   70.95    3.42
  -3  -2  -4   68.89    5.42
  -3  -2  -4   69.12    3.25
   3   2   5   53.83    6.51
   3   2   5   44.39    2.53
   3  -2   5   47.42    2.45
   3  -2   5   44.11    4.42
   3  -2   5   45.87    2.73
   3  -2   5   45.29    2.43
   3  -2   5   46.02    2.49
   3  -2   5   44.76    2.11
  -3  -2  -5   38.71    4.54
  -3  -2  -5   46.46    2.76
  -3  -2  -5   46.95    2.54
   3   2   6   30.71    2.52
   3   2   6   31.08    6.03
   3  -2   6   31.23    2.40
   3  -2   6   27.17    4.14
   3  -2   6   30.25    1.96
   3  -2   6   30.62    1.88
   3  -2   6   31.24    1.99
   3  -2   6   32.76    2.03
  -3  -2  -6   31.50    2.09
  -3  -2  -6   30.16    4.26
  -3  -2  -6   32.82    2.35
   3   2   7   25.00    4.63
   3   2   7   19.51    1.53
   3   2   7   25.95    2.49
   3  -2   7   25.85    1.85
   3  -2   7   21.98    1.79
   3  -2   7   23.43    4.46
   3  -2   7   26.62    2.41
   3  -2   7   23.61    1.74
  -3  -2  -7   23.18    4.61
  -3  -2  -7   27.16    2.25
  -3  -2  -7   26.48    2.09
   3   2   8   11.21    1.29
   3   2   8   15.24    2.03
   3   2   8   16.18    3.59
   3  -2   8   11.43    5.02
   3  -2   8   12.45    1.46
   3  -2   8   13.74    1.48
   3  -2   8   13.72    1.38
   3  -2   8   13.32    1.93
  -3  -2  -8   12.77    1.53
  -3  -2  -8   14.22    1.83
  -3  -2  -8   10.55    5.37
   3   2   9    2.42    1.92
   3   2   9    2.15    1.15
   3  -2   9    0.84    0.83
   3  -2   9    1.79    0.66
   3  -2   9    1.26    1.17
   3  -2   9    1.44    0.90
  -3  -2  -9    2.88    1.02
   3   2  10   21.49    1.84
   3   2  10   19.53    2.51
   3  -2  10   20.06    1.96
   3  -2  10   22.64    2.11
  -3  -2 -10   19.81    1.82
  -3   2 -10   18.09    1.69
   3   2  11    4.17    1.04
   3  -2  11    2.44    0.80
   3  -2  11    0.85    0.85
  -3   2 -11    1.28    0.77
  -3   3  13    0.29    0.53
  -3  -3  12    7.98    1.16
  -3  -3  12    8.81    1.27
  -3   3  12   10.17    1.31
  -3   3  12   10.16    1.17
  -3  -3  11   14.45    1.59
  -3  -3  11   16.76    1.66
  -3  -3  11   16.87    1.59
  -3   3  11   18.29    1.85
  -3   3  11   18.30    1.66
  -3  -3  10   34.14    2.34
  -3  -3  10   30.93    2.24
  -3  -3  10   37.23    2.54
  -3  -3  10   37.30    2.53
  -3   3  10   41.19    2.89
  -3   3  10   37.05    2.59
   3  -3  -9   32.54    6.01
  -3  -3   9   36.28    2.37
  -3  -3   9   31.30    2.17
  -3  -3   9   31.62    2.19
  -3  -3   9   34.48    5.43
  -3  -3   9   32.89    2.36
  -3   3   9   37.65    3.11
  -3   3   9   34.93    2.50
  -3   3   9   35.60    5.50
  -3   3   9   36.85    2.35
   3  -3  -8   37.86    5.78
  -3  -3   8   35.48    4.85
  -3  -3   8   37.79    2.35
  -3  -3   8   39.09    2.42
  -3   3   8   40.44    5.18
  -3  -3   8   37.35    2.41
  -3  -3   8   40.44    2.50
  -3   3   8   47.01    2.71
  -3   3   8   42.58    2.63
  -3   3   8   43.92    3.14
  -3   3   8   40.91    2.30
   3  -3  -7   78.32    7.23
  -3  -3   7   84.84    4.10
  -3  -3   7   84.84    4.12
  -3  -3   7   85.46    4.34
  -3  -3   7   78.07    6.11
  -3   3   7   84.92    6.96
  -3   3   7   85.90    4.34
  -3   3   7   79.02    4.53
  -3   3   7   89.52    4.27
  -3   3   7   85.20    4.22
   3  -3  -6   22.78    1.34
   3  -3  -6   24.75    4.10
  -3  -3   6   24.27    3.12
  -3  -3   6   25.09    1.63
  -3  -3   6   24.28    1.53
  -3  -3   6   26.15    1.74
  -3  -3   6   25.54    1.51
  -3   3   6   27.54    1.74
  -3  -3   6   22.70    2.68
  -3   3   6   28.27    2.26
  -3   3   6   27.08    3.59
  -3   3   6   28.27    1.70
   3  -3  -5  162.08    8.85
   3  -3  -5  162.80    7.10
   3  -3  -5  169.18   10.99
   3  -3  -5  157.45    6.82
  -3  -3   5  172.70    9.95
  -3  -3   5  166.50    7.36
  -3  -3   5  168.54    7.49
  -3  -3   5  164.17    7.31
  -3  -3   5  198.96   10.61
  -3   3   5  171.70    7.66
  -3   3   5  172.62   10.38
  -3   3   5  150.03    7.41
  -3   3   5  174.75    7.54
  -3  -3   5  172.52    9.59
   3  -3  -4  156.09    9.77
   3  -3  -4  150.04    6.32
   3  -3  -4  155.31    6.57
  -3  -3   4  158.67    8.28
  -3  -3   4  160.27    6.96
  -3  -3   4  174.87    9.27
  -3  -3   4  154.85    6.78
  -3  -3   4  160.49    6.91
  -3   3   4  123.79    6.13
  -3   3   4  149.03    6.51
  -3   3   4  148.59    8.98
  -3   3   4  149.59    6.36
  -3  -3   4  156.27    8.56
   3  -3  -3   16.55    1.16
   3  -3  -3   19.33    1.10
   3  -3  -3   18.75    1.06
   3  -3  -3   21.81    2.79
  -3  -3   3   18.25    1.06
  -3  -3   3   19.57    2.42
  -3  -3   3   17.54    2.06
  -3  -3   3   18.61    1.14
  -3   3   3   12.80    1.09
  -3   3   3   13.15    1.03
  -3   3   3   13.20    2.42
  -3  -3   3   21.28    1.23
   3  -3  -2  157.94    7.46
   3  -3  -2  146.38    6.21
   3  -3  -2  140.66    5.99
   3  -3  -2  154.00    8.44
  -3  -3   2  151.89    6.60
  -3  -3   2  152.30    6.58
  -3  -3   2  171.36    8.73
  -3  -3   2  148.09    8.45
  -3   3   2  159.76    6.64
  -3   3   2  167.37    9.25
  -3   3   2  157.62    6.70
   3  -3  -1  134.67    6.60
   3  -3  -1  129.01    5.41
   3  -3  -1  128.13    5.23
   3  -3  -1  137.16    7.41
  -3  -3   1  137.44    7.41
  -3  -3   1  126.12    7.56
  -3  -3   1  128.44    5.38
  -3  -3   1  124.91    5.55
  -3   3   1  126.24    5.35
  -3   3   1  137.40    7.63
  -3   3   1  129.12    5.45
   3  -3   0   76.47    4.53
   3  -3   0   95.80    4.04
   3  -3   0   96.26    4.07
  -3  -3   0   90.62    4.07
  -3  -3   0   99.37    5.79
  -3  -3   0   89.90    3.81
  -3  -3   0   95.87    3.96
  -3  -3   0  107.08    5.74
  -3  -3   0   93.67    4.20
  -3   3   0   92.94    5.89
   3   3   1   12.06    0.84
   3  -3   1   13.56    1.69
   3  -3   1   13.44    1.04
   3  -3   1   12.82    1.05
   3  -3   1   10.80    1.40
  -3  -3  -1   12.99    0.94
  -3  -3  -1   13.60    1.00
  -3  -3  -1   12.69    2.28
  -3  -3  -1   17.32    2.36
  -3   3  -1   12.40    0.98
  -3   3  -1   13.97    2.33
  -3  -3  -1   12.16    1.26
  -3  -3  -1   12.68    0.94
   3   3   2   99.44    4.35
   3  -3   2  104.62    5.80
   3  -3   2  107.90    4.73
   3  -3   2  108.15    5.16
   3  -3   2  106.04    4.75
   3  -3   2  101.78    4.53
  -3  -3  -2   97.88    4.39
  -3  -3  -2   95.53    6.59
  -3  -3  -2  102.07    4.59
  -3  -3  -2  101.56    6.33
  -3   3  -2  102.04    6.52
  -3   3  -2  108.18    4.78
  -3  -3  -2  103.35    4.62
   3   3   3   80.97    3.77
   3  -3   3   79.10    5.54
   3  -3   3   82.76    3.99
   3  -3   3   84.37    3.90
   3  -3   3   80.78    3.79
   3  -3   3   81.16    3.80
   3  -3   3   87.54    4.06
  -3  -3  -3   75.20    3.69
  -3  -3  -3   78.67    3.72
  -3  -3  -3   80.95    5.58
  -3  -3  -3   78.36    6.17
  -3   3  -3   75.59    5.65
  -3   3  -3   76.53    3.60
   3   3   4   44.70    2.50
   3   3   4   40.59    8.65
   3  -3   4   46.43    4.12
   3  -3   4   45.51    2.47
   3  -3   4   47.92    2.48
   3  -3   4   47.90    2.34
   3  -3   4   46.75    2.52
  -3  -3  -4   46.33    2.63
  -3  -3  -4   41.92    4.75
  -3  -3  -4   46.06    2.65
  -3   3  -4   43.21    2.18
   3  -3   5   51.63    2.89
   3  -3   5   54.62    3.01
   3   3   5   60.72    3.12
   3  -3   5   47.75    4.75
   3  -3   5   55.15    2.99
   3  -3   5   54.04    2.67
   3  -3   5   52.95    2.82
   3  -3   5   57.74    2.97
   3   3   5   55.07    9.55
  -3  -3  -5   54.17    3.23
  -3  -3  -5   53.18    3.09
  -3  -3  -5   47.48    5.37
   3  -3   6    7.86    1.21
   3  -3   6    7.96    1.08
   3   3   6    9.87    1.54
   3  -3   6    9.15    3.10
   3  -3   6    9.93    1.34
   3  -3   6    9.76    1.25
   3  -3   6    8.88    0.99
   3   3   6   14.45    6.00
  -3  -3  -6    8.84    1.35
  -3  -3  -6    7.40    3.56
  -3  -3  -6    9.24    1.53
   3  -3   7   70.06    4.07
   3  -3   7   69.46    3.68
   3   3   7   59.43    8.43
   3  -3   7   69.47    3.91
   3  -3   7   67.23    7.70
   3  -3   7   69.90    4.26
   3   3   7   75.61    4.75
  -3  -3  -7   72.00    4.22
  -3  -3  -7   71.40    4.20
  -3  -3  -7   65.66    8.42
   3  -3   8   10.68    1.76
   3  -3   8    6.69    1.59
   3   3   8   12.69    4.07
   3   3   8   12.94    1.90
   3  -3   8    9.84    1.62
  -3  -3  -8    9.38    1.53
  -3   3  -8    8.37    1.35
  -3  -3  -8   11.25    1.63
   3  -3   9   18.71    2.00
   3  -3   9   19.93    1.92
   3   3   9   19.35    2.05
   3   3   9   21.75    3.24
  -3  -3  -9   17.95    1.83
  -3   3  -9   17.55    1.90
   3  -3  10    6.81    1.28
   3   3  10    7.95    1.31
   3  -3  10    8.07    1.15
   3   3  10    8.80    1.87
  -3   3 -10    6.50    1.24
  -3  -3 -10    9.69    1.28
  -3  -4  12    0.37    0.81
  -3  -4  12    1.96    0.73
  -3   4  12    1.12    0.83
  -3   4  12    1.75    0.74
  -3  -4  11    2.33    0.92
  -3  -4  11    3.45    0.98
  -3   4  11    4.11    0.93
  -3   4  11    6.16    1.01
  -3  -4  10    5.26    1.31
  -3  -4  10    7.42    1.14
  -3   4  10    6.49    1.29
  -3   4  10    7.58    1.15
  -3  -4  10    4.66    1.12
  -3  -4   9    3.97    1.06
  -3  -4   9    6.05    1.07
  -3  -4   9    6.41    1.16
  -3   4   9    5.98    1.30
  -3   4   9    4.99    1.10
  -3   4   9    6.27    1.13
   3  -4  -8   33.70    6.29
  -3  -4   8   29.21    2.02
  -3  -4   8   30.56    2.28
  -3  -4   8   30.05    4.85
  -3   4   8   33.86    4.47
  -3   4   8   34.16    2.29
  -3   4   8   34.36    2.81
  -3   4   8   36.67    2.23
  -3   4   8   35.96    2.29
  -3  -4   8   30.20    2.10
   3  -4  -7    4.77    3.19
  -3  -4   7    3.28    0.86
  -3  -4   7    4.48    0.88
  -3  -4   7    6.45    1.07
  -3  -4   7    4.40    0.89
  -3  -4   7    3.84    2.53
  -3   4   7    2.95    2.82
  -3   4   7    3.92    1.33
  -3   4   7    4.31    1.04
  -3   4   7    4.60    0.98
  -3   4   7    5.43    1.09
   3  -4  -6   23.22    1.50
   3  -4  -6   22.86    1.40
   3  -4  -6   28.25    4.38
  -3  -4   6   24.51    1.89
  -3  -4   6   25.14    4.05
  -3  -4   6   27.43    1.84
  -3  -4   6   26.33    3.57
  -3  -4   6   24.73    1.64
  -3   4   6   22.92    1.76
  -3   4   6   22.49    3.92
  -3   4   6   19.05    1.93
  -3   4   6   22.42    1.64
   3  -4  -5   29.99    4.06
   3  -4  -5   27.07    1.53
   3  -4  -5   28.19    3.51
   3  -4  -5   26.08    1.57
  -3  -4   5   27.49    1.75
  -3  -4   5   30.20    3.47
  -3  -4   5   25.73    1.83
  -3  -4   5   28.69    1.84
  -3   4   5   20.95    3.62
  -3   4   5   21.45    1.69
  -3   4   5   21.30    1.73
   3  -4  -4  120.18    5.47
   3  -4  -4  118.08    7.17
   3  -4  -4  130.98    8.66
   3  -4  -4  122.57    5.49
   3  -4  -4  123.82    5.42
  -3  -4   4  125.91    5.79
  -3  -4   4  131.43    8.36
  -3  -4   4  125.72    5.90
  -3  -4   4  132.70    6.02
  -3   4   4  109.36    7.75
  -3   4   4  122.04    5.62
  -3   4   4  118.52    5.40
   3  -4  -3  139.04    6.18
   3  -4  -3  137.48    8.34
   3  -4  -3  139.68    6.10
   3  -4  -3  135.32    6.12
  -3  -4   3  147.00    8.27
  -3  -4   3  156.67    9.52
  -3  -4   3  150.34    6.86
  -3  -4   3  146.73    6.70
  -3   4   3  143.39    6.63
  -3   4   3  141.97    9.05
  -3   4   3  132.98    6.12
  -3  -4   3  148.59    6.69
   3  -4  -2  193.15    8.82
   3  -4  -2  199.48   10.72
   3  -4  -2  196.69    8.78
   3  -4  -2  202.89    9.04
  -3  -4   2  207.21    9.36
  -3  -4   2  200.78   10.88
  -3  -4   2  204.23    8.88
  -3  -4   2  219.48   12.76
  -3  -4   2  196.80    9.18
  -3  -4   2  204.97    9.38
  -3   4   2  210.96    9.54
  -3   4   2  210.28   12.11
  -3   4   2  214.53    9.63
   3  -4  -1   85.98    4.10
   3  -4  -1   85.18    4.77
   3  -4  -1   84.74    3.80
   3  -4  -1   87.06    3.97
  -3  -4   1   81.58    5.95
  -3  -4   1   80.36    3.81
  -3  -4   1   97.68    6.79
  -3  -4   1   91.33    4.28
  -3  -4   1   93.00    4.55
  -3  -4   1   87.02    3.97
  -3   4   1   92.18    4.28
  -3   4   1   93.55    6.33
  -3   4   1   89.20    4.06
  -3  -4   1   99.94    4.13
   3   4   0   17.10    1.12
   3  -4   0   18.35    1.40
   3  -4   0   18.61    1.35
   3  -4   0   14.93    1.09
   3  -4   0   19.12    1.32
  -3  -4   0   18.19    1.64
  -3  -4   0   19.20    1.22
  -3  -4   0   18.85    3.01
  -3  -4   0   19.24    2.95
  -3  -4   0   18.11    1.95
  -3  -4   0   17.11    1.24
  -3   4   0   19.58    2.34
  -3   4   0   20.21    1.34
  -3  -4   0   14.29    1.08
   3   4   1   19.84    1.25
   3  -4   1   20.27    1.63
   3  -4   1   18.02    1.27
   3  -4   1   19.24    1.21
   3  -4   1   17.21    1.73
   3  -4   1   18.48    1.18
  -3  -4  -1   16.89    1.23
  -3  -4  -1   19.47    1.38
  -3  -4  -1   19.53    2.90
  -3  -4  -1   19.24    3.09
  -3  -4  -1   19.30    2.51
  -3  -4  -1   18.63    1.27
  -3   4  -1   22.56    3.06
  -3   4  -1   19.63    1.31
   3  -4   2  158.38    7.31
   3  -4   2  155.74    7.19
   3  -4   2  146.42    7.09
   3  -4   2  167.48    9.63
   3  -4   2  153.55    7.02
   3  -4   2  153.85    7.32
   3   4   2  152.55    6.83
  -3  -4  -2  149.74    6.97
  -3  -4  -2  152.19    9.54
  -3  -4  -2  138.01    9.55
  -3  -4  -2  150.70    6.81
  -3   4  -2  147.23    9.55
  -3   4  -2  153.35    7.07
  -3  -4  -2  167.02    7.53
   3  -4   3   12.07    1.29
   3  -4   3   11.44    1.18
   3  -4   3   14.23    1.23
   3  -4   3   10.29    1.38
   3  -4   3   12.19    2.43
   3  -4   3   10.03    1.23
   3   4   3    9.32    1.13
  -3  -4  -3   10.58    1.25
  -3  -4  -3   14.43    1.55
  -3  -4  -3   11.22    2.72
  -3  -4  -3    8.78    3.10
  -3  -4  -3    9.91    1.04
  -3   4  -3    8.58    2.90
  -3   4  -3    8.74    1.18
   3   4   4    9.34    1.29
   3  -4   4   10.92    1.23
   3  -4   4   11.77    1.19
   3  -4   4    9.34    1.16
   3  -4   4    9.51    1.15
   3  -4   4   12.69    3.14
   3  -4   4   11.17    2.57
   3  -4   4    8.57    1.21
  -3  -4  -4   11.18    1.53
  -3  -4  -4    9.99    1.40
  -3  -4  -4    9.99    3.19
  -3  -4  -4   12.32    3.45
  -3   4  -4    8.59    2.31
  -3   4  -4    8.30    1.34
   3   4   5    6.18    1.19
   3  -4   5    2.51    2.71
   3  -4   5    4.80    1.04
   3  -4   5    4.37    0.88
   3  -4   5    3.05    3.61
   3  -4   5    3.58    0.98
   3  -4   5    3.21    0.91
   3  -4   5    3.35    0.98
   3   4   5    4.71    6.42
  -3  -4  -5    4.43    1.35
  -3  -4  -5    3.22    3.36
  -3   4  -5    3.13    2.67
  -3   4  -5    5.59    1.20
  -3  -4  -5    4.71    1.26
   3  -4   6   66.68    7.81
   3   4   6   73.96   12.32
   3   4   6   68.47    4.10
   3  -4   6   63.48    3.39
   3  -4   6   62.52    3.76
   3  -4   6   65.85    3.47
   3  -4   6   61.58    3.56
  -3  -4  -6   67.83    4.21
  -3  -4  -6   71.76    4.41
  -3  -4  -6   69.91    8.26
  -3   4  -6   64.13    6.95
  -3   4  -6   72.51    4.24
   3   4   7   18.30    5.95
   3   4   7   12.95    2.05
   3  -4   7   10.91    1.52
   3  -4   7    9.87    1.33
   3  -4   7   10.47    1.71
  -3  -4  -7   13.62    1.94
  -3  -4  -7   14.68    1.88
  -3   4  -7   11.97    1.74
   3   4   8    4.37    1.54
   3   4   8    7.50    3.09
   3  -4   8    2.49    1.21
   3  -4   8    3.59    1.12
  -3  -4  -8    2.56    1.17
  -3  -4  -8    3.72    1.25
  -3   4  -8    3.75    1.18
   3   4   9    7.22    2.34
   3   4   9    6.16    1.38
   3  -4   9    4.76    1.26
   3  -4   9    7.32    1.26
  -3  -4  -9    8.27    1.19
  -3   4  -9    5.70    1.15
   3   4  10    0.08    0.87
   3   4  10    1.09    0.71
   3  -4  10    1.11    0.63
   3  -4  10    0.49    0.66
  -3  -4 -10    0.22    0.68
  -3   4 -10    0.06    0.61
  -3   5  11    0.53    0.64
  -3  -5  11    0.95    0.69
  -3   5  10   10.78    1.32
  -3   5  10   10.67    1.32
  -3  -5  10    7.98    1.25
  -3  -5  10    9.55    1.24
  -3   5   9    1.06    0.83
  -3   5   9    0.76    0.79
  -3   5   9    0.90    0.70
  -3  -5   9    0.76    0.72
  -3  -5   9    0.40    0.84
  -3   5   8   17.90    1.71
  -3   5   8   17.30    1.64
  -3   5   8   17.84    1.63
  -3  -5   8   14.77    1.56
  -3  -5   8   14.49    1.82
   3  -5  -7   13.38    1.37
   3  -5  -7   14.65    4.98
  -3   5   7   12.34    1.48
  -3   5   7   15.56    1.60
  -3   5   7   13.98    1.42
  -3   5   7   14.42    4.74
  -3  -5   7   12.96    1.67
  -3  -5   7   11.91    1.35
  -3  -5   7   11.32    1.48
   3  -5  -6   17.23    1.38
   3  -5  -6   20.01    1.65
   3  -5  -6   18.22    4.63
  -3   5   6   19.94    1.74
  -3   5   6   16.88    1.56
  -3   5   6   17.84    4.15
  -3  -5   6   18.60    1.87
  -3  -5   6   21.68    1.81
  -3  -5   6   18.69    1.71
   3  -5  -5   26.50    4.94
   3  -5  -5   21.90    1.59
   3  -5  -5   21.80    1.66
  -3   5   5   22.95    4.15
  -3   5   5   25.26    1.86
  -3   5   5   24.41    1.95
  -3  -5   5   20.93    1.68
  -3  -5   5   25.70    1.99
  -3  -5   5   23.58    2.02
  -3  -5   5   24.44    3.99
   3  -5  -4   20.96    1.79
   3  -5  -4   24.11    3.96
   3  -5  -4   24.76    1.67
   3  -5  -4   20.70    3.89
   3  -5  -4   22.84    1.70
  -3  -5   4   23.08    1.99
  -3   5   4   23.74    1.85
  -3   5   4   22.91    3.87
  -3   5   4   24.16    1.76
  -3  -5   4   23.30    3.88
  -3  -5   4   24.70    2.21
  -3  -5   4   24.90    2.00
   3  -5  -3   56.00    2.93
   3  -5  -3   56.22    2.73
   3  -5  -3   57.30    5.33
   3  -5  -3   57.67    2.87
  -3  -5   3   58.89    4.77
  -3   5   3   61.76    5.86
  -3   5   3   59.62    3.15
  -3   5   3   57.83    3.15
  -3  -5   3   57.86    3.62
  -3  -5   3   60.11    3.57
  -3  -5   3   63.43    3.55
   3  -5  -2   74.17    3.76
   3  -5  -2   65.47    5.71
   3  -5  -2   71.04    3.63
   3  -5  -2   72.53    3.61
  -3  -5   2   77.42    4.10
  -3  -5   2   72.87    6.17
  -3   5   2   67.82    3.65
  -3   5   2   67.34    6.21
  -3   5   2   65.40    3.44
  -3  -5   2   68.82    3.19
  -3  -5   2   72.12    3.88
  -3  -5   2   72.86    4.45
   3  -5  -1   11.25    1.29
   3  -5  -1   10.68    1.16
   3  -5  -1   13.30    3.12
   3  -5  -1   13.01    1.39
  -3  -5   1   12.41    1.32
  -3  -5   1   12.20    1.82
  -3  -5   1   14.03    2.08
  -3  -5   1   13.22    1.06
  -3   5   1   10.83    3.00
  -3   5   1   11.12    1.29
  -3   5   1   11.03    1.27
  -3  -5   1   11.74    3.06
   3   5   0   39.72    2.21
   3  -5   0   51.65    2.90
   3  -5   0   49.00    2.57
   3  -5   0   53.12    2.91
   3  -5   0   49.50    5.21
   3  -5   0   51.40    2.89
  -3  -5   0   57.34    2.84
  -3   5   0   47.82    2.81
  -3   5   0   46.63    5.06
  -3   5   0   46.84    2.69
  -3  -5   0   46.82    2.64
  -3  -5   0   52.48    3.60
  -3  -5   0   50.43    5.97
  -3  -5   0   53.43    4.94
  -3  -5   0   52.50    3.56
  -3  -5   0   50.02    2.80
   3  -5   1   43.47    2.80
   3  -5   1   39.66    2.41
   3  -5   1   38.57    2.27
   3  -5   1   38.75    4.76
   3  -5   1   39.39    2.43
   3   5   1   36.36    2.07
  -3  -5  -1   36.02    4.78
  -3  -5  -1   31.17    3.48
  -3   5  -1   39.53    4.73
  -3   5  -1   42.29    2.48
  -3  -5  -1   45.38    2.58
  -3  -5  -1   38.97    4.59
  -3  -5  -1   40.32    2.38
  -3  -5  -1   38.98    2.32
   3   5   2   12.23    1.25
   3  -5   2   14.78    1.41
   3  -5   2   13.32    1.34
   3  -5   2   13.18    3.60
   3  -5   2   14.97    1.59
   3  -5   2   12.00    1.29
  -3   5  -2   10.01    3.25
  -3   5  -2   11.23    1.35
  -3  -5  -2   15.57    1.56
  -3  -5  -2   15.29    3.90
  -3  -5  -2   13.98    1.35
  -3  -5  -2   15.41    3.32
  -3  -5  -2   11.72    1.32
   3  -5   3   80.24    4.24
   3  -5   3   79.27    4.14
   3  -5   3   70.34    7.16
   3  -5   3   72.81    6.20
   3  -5   3   76.67    3.97
   3  -5   3   81.37    4.18
   3   5   3   77.63    4.06
  -3  -5  -3   76.28    7.86
  -3  -5  -3   78.32    4.60
  -3   5  -3   70.74    6.97
  -3   5  -3   78.77    4.25
  -3  -5  -3   78.65    4.17
  -3  -5  -3   78.70    7.05
  -3  -5  -3   71.58    4.07
   3  -5   4   16.66    1.69
   3  -5   4   14.69    1.58
   3  -5   4   15.63    4.19
   3  -5   4   18.53    1.51
   3  -5   4   19.80    1.74
   3  -5   4   17.43    1.59
   3   5   4   14.60    1.66
   3  -5   4   13.91    4.39
  -3   5  -4    7.48    3.80
  -3   5  -4   15.66    1.67
  -3  -5  -4   16.73    4.66
  -3  -5  -4   17.34    1.68
  -3  -5  -4   18.67    1.78
   3   5   5   18.21    1.44
   3   5   5   16.12    9.32
   3  -5   5   15.36    1.69
   3  -5   5   16.26    1.71
   3  -5   5   14.30    1.55
   3  -5   5    9.81    5.25
   3  -5   5   13.75    1.60
   3  -5   5   15.56    1.55
  -3  -5  -5   17.53    2.19
  -3   5  -5   13.19    4.52
  -3   5  -5   17.32    1.64
  -3  -5  -5   16.79    1.78
  -3  -5  -5   12.62    5.39
   3  -5   6    2.26    0.98
   3  -5   6    4.29    1.21
   3  -5   6    4.04    1.00
   3   5   6    6.41    1.48
   3   5   6    4.78    6.65
  -3   5  -6    4.16    1.27
  -3  -5  -6    4.58    1.02
  -3  -5  -6    4.57    1.47
   3   5   7   11.68    5.47
   3  -5   7    9.92    1.28
   3  -5   7   10.35    1.58
   3   5   7   11.10    1.90
  -3   5  -7    9.69    1.46
  -3  -5  -7   11.37    1.69
  -3  -5  -7   10.27    1.72
   3   5   8    6.18    2.76
   3  -5   8    4.03    1.01
   3  -5   8    3.78    1.08
   3   5   8    6.59    1.35
  -3   5  -8    3.34    0.88
  -3  -5  -8    5.80    1.29
  -3  -5  -8    6.57    1.13
   3  -5   9    0.25    0.73
   3  -5   9    0.51    0.58
   3   5   9    0.34    0.71
   3   5   9   -0.58    0.99
  -3   5  -9    0.44    0.60
  -3  -5  -9    0.47    0.63
  -3  -6  10    0.08    0.60
  -3   6  10    1.04    0.67
  -3   6   9    4.56    1.07
  -3  -6   9    2.47    0.92
  -3  -6   9    4.90    1.16
  -3   6   9    3.95    1.00
  -3  -6   8    1.45    0.80
  -3  -6   8    1.40    0.97
  -3   6   8    0.99    0.78
  -3   6   8    0.69    0.82
  -3   6   8    0.98    0.73
   3  -6  -7    0.53    0.72
  -3   6   7    0.31    0.69
  -3  -6   7    0.45    0.85
  -3  -6   7    0.34    0.68
  -3  -6   7   -0.29    0.82
  -3   6   7    0.36    0.70
  -3   6   7    0.02    0.67
   3  -6  -6   14.83    1.48
  -3   6   6   12.28    1.64
  -3  -6   6   15.12    1.71
  -3  -6   6   15.46    2.09
  -3  -6   6   15.27    1.83
  -3   6   6   13.69    1.46
   3  -6  -5    0.51    0.73
   3  -6  -5    0.97    0.64
  -3  -6   5    1.25    0.91
  -3  -6   5    0.32    3.24
  -3  -6   5    0.60    1.06
  -3  -6   5    1.08    0.87
  -3   6   5    0.62    0.75
  -3   6   5    0.39    2.70
  -3   6   5    0.32    0.70
   3  -6  -4    0.78    0.79
   3  -6  -4    1.50    0.76
   3  -6  -4    4.01    2.38
   3  -6  -4    1.15    0.86
  -3  -6   4    1.46    1.05
  -3  -6   4   -0.04    2.38
  -3  -6   4    1.83    1.32
  -3  -6   4    1.89    1.00
  -3   6   4    0.94    2.58
  -3   6   4    1.48    0.85
  -3   6   4    1.28    0.87
   3  -6  -3   16.28    1.57
   3  -6  -3   14.42    1.50
   3  -6  -3   17.33    1.39
   3  -6  -3   11.61    3.70
  -3  -6   3   15.75    3.97
  -3  -6   3   15.80    1.95
  -3  -6   3   18.50    2.50
  -3  -6   3   17.92    1.94
  -3   6   3   15.83    1.61
  -3   6   3   10.69    4.21
  -3   6   3   13.81    1.47
   3  -6  -2   31.95    4.71
   3  -6  -2   38.28    2.46
   3  -6  -2   37.62    2.63
   3  -6  -2   36.97    2.50
  -3  -6   2   35.88    3.12
  -3  -6   2   34.52    2.02
  -3  -6   2   39.93    3.51
  -3  -6   2   32.58    5.24
  -3  -6   2   39.58    2.45
  -3   6   2   34.52    2.47
  -3   6   2   30.95    5.30
  -3   6   2   32.18    2.30
   3  -6  -1   31.10    2.38
   3  -6  -1   31.72    2.25
   3  -6  -1   28.00    4.55
   3  -6  -1   30.81    1.96
  -3  -6   1   32.53    3.25
  -3  -6   1   30.70    1.94
  -3  -6   1   29.72    4.08
  -3  -6   1   29.23    3.91
  -3  -6   1   30.69    2.50
  -3   6   1   29.03    2.25
  -3   6   1   30.36    5.21
  -3   6   1   30.81    2.21
   3  -6   0    7.76    1.27
   3  -6   0    6.00    1.18
   3   6   0    2.92    0.90
   3  -6   0    4.83    2.57
   3  -6   0    6.17    1.19
   3  -6   0    4.62    0.98
  -3  -6   0    7.71    1.12
  -3   6   0    7.60    1.22
  -3   6   0    5.01    3.27
  -3  -6   0    9.15    1.90
  -3  -6   0    5.35    2.96
  -3  -6   0    7.83    2.82
  -3  -6   0    6.12    1.26
  -3   6   0    6.87    1.18
   3  -6   1   10.08    1.55
   3  -6   1    9.03    1.37
   3  -6   1    9.61    1.29
   3   6   1    7.70    1.15
   3  -6   1    8.33    1.20
   3  -6   1    8.82    2.85
  -3   6  -1    7.36    3.58
  -3   6  -1    8.55    1.39
  -3  -6  -1   10.75    1.41
  -3  -6  -1    7.35    3.41
  -3  -6  -1    9.60    1.55
  -3   6  -1    8.65    1.29
   3  -6   2    5.11    1.01
   3  -6   2    5.34    3.27
   3  -6   2    5.78    1.07
   3  -6   2    5.78    1.31
   3   6   2    4.58    1.02
   3  -6   2    4.69    1.08
  -3  -6  -2    4.18    1.20
  -3   6  -2    4.64    1.11
  -3   6  -2    3.47    3.41
  -3  -6  -2    5.43    1.30
  -3  -6  -2    4.04    2.96
  -3  -6  -2    5.05    0.98
  -3   6  -2    4.55    1.13
   3   6   3    1.10    0.98
   3  -6   3    3.12    1.05
   3  -6   3    2.85    0.85
   3  -6   3    2.42    0.97
   3  -6   3    1.62    3.33
   3  -6   3    2.37    0.90
  -3   6  -3    1.49    0.76
  -3  -6  -3    1.95    0.86
  -3  -6  -3    3.50    0.93
  -3  -6  -3    9.50    3.53
  -3  -6  -3    1.56    4.46
  -3   6  -3    0.68    3.59
   3  -6   4   24.24    1.96
   3  -6   4   25.77    2.01
   3  -6   4   25.96    2.20
   3   6   4   32.63   11.83
   3   6   4   27.66    2.24
   3  -6   4   27.21    1.97
   3  -6   4   24.66    2.15
  -3  -6  -4   22.06    1.97
  -3  -6  -4   26.98    2.73
  -3   6  -4   26.96    2.42
   3  -6   5    9.45    1.37
   3  -6   5    9.41    1.42
   3   6   5   10.28    7.88
   3   6   5   10.20    1.59
   3  -6   5    9.88    1.35
   3  -6   5   11.17    1.28
   3  -6   5    7.35    1.32
  -3   6  -5   10.51    1.25
  -3  -6  -5   12.30    1.45
  -3  -6  -5   11.39    1.93
   3  -6   6   31.84    2.20
   3  -6   6   29.41    2.15
   3   6   6   32.98    2.52
   3  -6   6   33.92    2.46
   3   6   6   38.31    8.32
  -3  -6  -6   32.83    2.48
  -3  -6  -6   39.55    2.98
  -3   6  -6   32.32    2.54
   3  -6   7    1.28    0.85
   3   6   7    1.91    0.99
   3  -6   7    1.02    0.74
   3   6   7    2.75    2.99
  -3  -6  -7    3.44    0.99
  -3  -6  -7    1.52    0.88
  -3   6  -7    1.42    0.78
   3   6   8    3.50    1.86
   3  -6   8    4.40    0.90
   3   6   8    4.17    1.04
  -3  -6  -8    2.66    1.08
  -3  -6  -8    1.97    0.91
  -3   6  -8    2.78    0.86
  -3  -7   9    2.48    0.92
  -3   7   8    3.15    0.95
  -3  -7   8    2.52    0.83
  -3  -7   8    1.87    1.09
  -3   7   8    2.69    0.95
   3  -7  -7    0.24    0.61
  -3  -7   7    0.54    0.64
  -3  -7   7    1.00    0.87
  -3  -7   7   -0.02    0.69
  -3   7   7    0.13    0.67
  -3   7   7    0.38    0.73
   3  -7  -6   15.63    1.50
  -3  -7   6   14.76    1.71
  -3  -7   6   13.80    2.13
  -3  -7   6   14.79    1.72
  -3   7   6   14.33    1.74
  -3   7   6   12.50    1.48
   3  -7  -5    1.81    0.86
   3  -7  -5    1.58    0.76
  -3  -7   5    1.71    1.08
  -3  -7   5    2.61    1.46
  -3  -7   5    2.16    1.26
  -3   7   5    1.10    0.92
  -3   7   5    0.77    1.04
   3  -7  -4    0.39    0.75
   3  -7  -4    1.11    0.85
   3  -7  -4    0.27    0.66
  -3  -7   4    0.29    1.30
  -3  -7   4    0.74    1.00
  -3  -7   4    0.28    0.96
  -3   7   4    0.75    0.76
  -3   7   4    0.40    0.71
   3  -7  -3    1.25    0.88
   3  -7  -3    2.36    1.06
   3  -7  -3    2.26    0.98
  -3  -7   3    2.22    1.41
  -3   7   3    1.64    1.01
  -3  -7   3    1.31    1.80
  -3  -7   3    2.19    1.25
  -3   7   3    1.73    1.18
   3  -7  -2    4.11    1.23
   3  -7  -2    4.22    1.12
   3  -7  -2    4.49    1.16
  -3  -7   2    4.75    1.73
  -3  -7   2    4.88    2.39
  -3  -7   2    3.79    0.88
  -3  -7   2    4.64    1.49
  -3   7   2    2.95    1.08
  -3   7   2    3.32    1.07
   3  -7  -1    0.47    0.72
   3  -7  -1   -0.31    0.72
   3  -7  -1    0.12    0.72
  -3  -7   1    1.05    1.42
  -3  -7   1    0.27    0.54
  -3  -7   1   -0.08    1.69
  -3  -7   1    0.29    0.87
  -3   7   1    0.28    0.67
  -3   7   1    0.07    0.70
   3  -7   0    5.21    1.28
   3  -7   0    8.11    1.39
   3  -7   0    8.08    1.36
   3  -7   0    6.68    1.25
  -3  -7   0    6.89    1.18
  -3  -7   0    7.00    1.65
  -3   7   0    5.64    1.37
  -3   7   0    5.80    1.24
   3   7   1    1.25    1.05
   3  -7   1    5.95    1.30
   3  -7   1    3.47    1.06
   3  -7   1    6.35    1.10
   3  -7   1    5.06    1.14
  -3  -7  -1    5.84    1.20
  -3  -7  -1    4.31    1.21
  -3   7  -1    3.20    1.19
  -3   7  -1    3.56    1.15
   3  -7   2   12.27    1.44
   3   7   2    8.01    1.28
   3  -7   2   12.25    1.77
   3  -7   2   11.71    1.56
   3  -7   2   11.43    1.36
  -3  -7  -2   12.82    1.74
  -3  -7  -2   11.78    1.66
  -3   7  -2   11.99    1.60
  -3   7  -2   12.29    1.59
   3   7   3   11.57    1.48
   3  -7   3   13.02    1.60
   3  -7   3   15.17    1.48
   3  -7   3   13.72    1.78
   3  -7   3   13.56    1.39
  -3  -7  -3   14.16    2.05
  -3   7  -3   13.84    1.65
  -3   7  -3   12.96    1.64
   3   7   4    4.87    6.66
   3  -7   4    4.19    0.94
   3   7   4    3.37    1.04
   3  -7   4    2.11    1.02
   3  -7   4    3.06    1.12
   3  -7   4    4.45    1.07
  -3  -7  -4    2.50    1.05
  -3  -7  -4    6.06    1.34
  -3   7  -4    1.70    1.06
  -3   7  -4    2.69    1.07
   3  -7   5    9.63    1.28
   3  -7   5    8.88    1.32
   3   7   5   12.87    5.82
   3   7   5    9.44    1.20
  -3  -7  -5    7.54    1.32
  -3  -7  -5   11.73    1.60
  -3   7  -5    9.74    1.36
  -3   7  -5    9.41    1.27
   3   7   6    6.03    3.07
   3   7   6    5.54    0.97
   3  -7   6    2.55    0.91
  -3  -7  -6    5.92    1.13
  -3  -7  -6    4.74    1.22
  -3   7  -6    0.70    0.96
  -3   7  -6    3.67    0.88
   3   7   7    1.10    1.48
   3   7   7    1.40    0.78
  -3   7  -7    1.81    0.65
  -3  -7  -7    1.02    0.76
  -3  -8   7    0.88    0.81
  -3   8   7    0.88    0.73
   3  -8  -6    1.05    0.73
  -3  -8   6    1.46    0.76
  -3  -8   6    1.79    1.04
  -3  -8   6    0.85    0.79
  -3   8   6    0.38    0.78
   3  -8  -5    4.70    0.90
  -3  -8   5    3.12    1.21
  -3  -8   5    3.20    1.59
  -3  -8   5    3.23    1.20
  -3   8   5    2.54    1.12
   3  -8  -4    0.10    0.61
  -3  -8   4   -1.02    1.11
  -3   8   4    0.08    0.56
  -3  -8   4    1.15    0.83
  -3  -8   4    0.43    0.75
   3  -8  -3    7.68    1.16
   3  -8  -3    6.30    1.08
   3  -8  -3    5.51    1.24
  -3  -8   3    9.37    1.94
  -3  -8   3    4.15    1.58
  -3  -8   3    3.18    2.29
   3  -8  -2    8.69    1.19
   3  -8  -2    7.11    1.12
   3  -8  -2    7.72    1.20
  -3  -8   2    7.36    1.83
  -3  -8   2    5.45    1.57
  -3   8   2    2.01    1.23
  -3  -8   2    8.27    1.68
   3  -8  -1    3.97    1.00
   3  -8  -1    4.59    1.01
   3  -8  -1    4.85    1.02
  -3   8   1    0.55    1.08
  -3  -8   1    3.68    1.23
  -3  -8   1    4.04    0.92
   3  -8   0    8.25    1.14
   3  -8   0    6.16    1.16
   3  -8   0    6.90    1.07
  -3   8   0    1.79    1.19
  -3  -8   0    5.98    1.25
  -3  -8   0    5.43    1.07
  -3   8   0    3.54    1.11
   3  -8   1    0.30    0.67
   3  -8   1    0.65    0.63
   3  -8   1    1.07    0.76
  -3   8  -1    0.14    0.77
  -3  -8  -1    0.92    0.74
  -3  -8  -1    0.45    0.78
  -3   8  -1    0.53    0.74
   3  -8   2    7.23    1.08
   3  -8   2    9.42    1.10
   3  -8   2    8.05    1.26
  -3   8  -2    0.70    1.50
  -3   8  -2    4.95    1.19
  -3  -8  -2    8.14    1.29
   3  -8   3    1.29    0.76
   3   8   3    2.02    4.40
   3   8   3    0.09    0.75
   3  -8   3    0.49    0.76
  -3   8  -3    0.65    0.75
  -3   8  -3    1.06    0.74
  -3  -8  -3    0.97    0.86
   3   8   4    1.30    3.09
   3  -8   4    0.23    0.67
   3   8   4    0.34    0.81
  -3   8  -4    1.83    0.79
  -3  -8  -4    1.82    0.90
   3   8   5    1.28    1.74
  -3  -8  -5    0.13    0.64
   3  -9  -3    1.27    0.65
  -3  -9   3    1.36    0.80
  -3   9   3    0.69    0.71
   3  -9  -2    0.73    0.64
  -3   9   2    0.32    0.66
  -3  -9   2    1.16    0.81
   3  -9  -1    0.06    0.55
   3  -9  -1    0.35    0.53
  -3   9   1    0.13    0.60
  -3  -9   1    0.13    0.63
   3  -9   0    0.70    0.64
   3  -9   0    0.72    0.60
   3   9   1    1.78    2.63
   3  -9   1    0.24    0.55
  -4   0  13   17.87    1.58
  -4   0  13   18.25    1.61
  -4   0  12   15.76    1.76
  -4   0  12   16.57    1.58
  -4   0  11   20.38    1.89
  -4   0  11   17.19    1.72
  -4   0  11   19.28    1.78
   4   0 -10    9.64    5.20
  -4   0  10   11.09    1.70
  -4   0  10   13.25    1.48
  -4   0  10   12.30    4.42
  -4   0  10   11.92    1.43
   4   0  -9   53.86    6.27
  -4   0   9   53.03    3.07
  -4   0   9   53.39    6.39
  -4   0   9   55.60    3.33
  -4   0   9   59.86    3.92
   4   0  -8   24.57    3.70
  -4   0   8   19.32    2.15
  -4   0   8   19.58    1.60
  -4   0   8   20.51    3.39
  -4   0   8   17.89    1.56
   4   0  -7   94.30    7.39
  -4   0   7  101.64    5.39
  -4   0   7   99.18    4.57
  -4   0   7   98.06    4.60
  -4   0   7   94.77    6.78
  -4   0   6    5.76    0.78
  -4   0   6    6.80    1.77
  -4   0   6    5.94    0.77
  -4   0   6    9.03    1.32
  -4   0   6    6.68    2.12
  -4   0   5    0.80    0.43
  -4   0   5    1.57    0.45
  -4   0   5    1.41    1.60
  -4   0   5    1.46    0.53
  -4   0   5    0.67    1.11
  -4   0   4    1.59    0.68
  -4   0   4    2.65    0.99
  -4   0   4    1.83    1.68
  -4   0   3    7.58    1.11
  -4   0   3    7.03    2.35
  -4   0   2   19.17    1.53
  -4   0   2   17.92    2.54
  -4   0   1 1237.89   71.51
  -4   0   1 1271.41   69.40
  -4   0   0 1170.65   67.31
  -4   0   0 1195.78   65.40
  -4   0  -1   15.82    1.07
  -4   0  -1   15.87    1.56
  -4   0  -1   16.34    2.31
   4   0   2   60.72    2.81
  -4   0  -2   55.17    2.96
  -4   0  -2   53.86    2.79
  -4   0  -2   55.71    2.55
  -4   0  -2   55.27    4.17
   4   0   3   49.29    2.31
   4   0   3   52.74    2.60
   4   0   3   53.36    3.16
  -4   0  -3   54.29    2.55
  -4   0  -3   54.77    2.72
  -4   0  -3   56.76    4.22
  -4   0  -3   49.55    2.81
   4   0   4   17.05    1.16
   4   0   4   18.38    2.04
   4   0   4   18.88    1.62
  -4   0  -4   20.15    2.95
  -4   0  -4   16.91    1.24
  -4   0  -4   18.98    1.74
   4   0   5  286.01   13.33
   4   0   5  324.60   16.81
   4   0   5  304.91   14.11
   4   0   5  319.69   15.67
  -4   0  -5  303.06   18.01
  -4   0  -5  301.18   14.97
  -4   0  -5  297.37   14.04
   4   0   6  376.19   20.05
   4   0   6  357.42   17.38
   4   0   6  370.71   17.96
   4   0   6  368.32   18.76
  -4   0  -6  402.14   20.46
  -4   0  -6  368.88   18.24
  -4   0  -6  368.42   23.57
   4   0   7   47.58    3.69
   4   0   7   41.02    2.99
   4   0   7   42.96    2.46
  -4   0  -7   43.99    3.12
  -4   0  -7   39.85    2.56
   4   0   8   20.78    2.63
   4   0   8   20.69    1.69
   4   0   8   23.13    2.09
   4   0   9   38.53    2.62
   4   0   9   42.73    3.32
   4   0   9   36.87    2.21
   4   0  10    7.83    1.19
   4   0  10   10.47    1.48
  -4  -1  13    0.43    0.57
  -4  -1  13    0.13    0.56
  -4   1  13   -0.04    0.59
  -4   1  13    0.70    0.56
  -4  -1  12    0.03    0.67
  -4  -1  12    1.17    0.75
  -4   1  12    1.11    0.79
  -4   1  12    1.23    0.79
  -4  -1  11    2.73    1.02
  -4  -1  11    2.03    0.95
  -4   1  11    3.30    0.98
  -4   1  11    2.54    1.01
  -4   1  11    2.95    1.03
   4  -1 -10    1.82    3.54
  -4  -1  10    1.50    0.92
  -4  -1  10    0.73    0.83
  -4  -1  10    1.04    1.08
  -4   1  10    4.10    1.24
  -4   1  10    3.80    1.13
  -4   1  10    3.59    0.99
  -4   1  10    0.63    3.44
   4   1  -9    2.30    2.71
   4  -1  -9    1.31    2.80
  -4  -1   9    1.83    0.84
  -4  -1   9    2.54    1.18
  -4  -1   9    1.41    2.55
  -4  -1   9    2.87    0.92
  -4   1   9    2.97    1.41
  -4   1   9    3.63    1.04
  -4   1   9    3.22    1.01
  -4   1   9    1.43    2.67
   4   1  -8   62.91    6.25
   4  -1  -8   70.74    6.90
  -4  -1   8   79.41    4.06
  -4  -1   8   84.21    4.67
  -4  -1   8   73.79    3.67
  -4  -1   8   67.84    6.10
  -4   1   8   73.76    3.92
  -4   1   8   66.43    6.35
  -4   1   8   71.28    3.80
  -4   1   8   75.98    4.94
   4   1  -7   51.29    5.10
   4  -1  -7   46.25    4.66
  -4  -1   7   45.80    2.95
  -4  -1   7   42.18    3.56
  -4  -1   7   44.48    2.33
  -4  -1   7   48.64    2.56
  -4  -1   7   47.66    4.44
  -4   1   7   52.12    2.72
  -4   1   7   50.55    4.80
  -4   1   7   52.87    2.74
  -4   1   7   54.77    3.16
   4  -1  -6  205.88   12.25
  -4  -1   6  201.27   11.45
  -4  -1   6  225.00   10.67
  -4  -1   6  204.35    9.37
  -4  -1   6  197.19   10.37
  -4  -1   6  217.58   13.61
  -4  -1   6  198.63    8.91
  -4   1   6  192.33   11.54
  -4   1   6  193.57    8.78
  -4   1   6  211.18   10.05
  -4   1   6  199.02    8.96
  -4  -1   5   72.24    5.75
  -4  -1   5   70.34    3.46
  -4  -1   5   68.81    3.85
  -4  -1   5   65.68    3.25
  -4  -1   5   64.47    2.85
  -4   1   5   74.41    3.99
  -4   1   5   63.79    4.61
  -4   1   5   72.04    6.42
  -4   1   5   61.09    2.77
  -4   1   5   59.88    2.76
  -4  -1   4  442.74   21.13
  -4  -1   4  468.25   25.59
  -4  -1   4  441.04   21.47
  -4   1   4  463.54   26.06
  -4   1   4  427.36   19.87
  -4   1   4  440.06   21.15
  -4   1   4  417.37   21.78
  -4   1   4  415.06   19.30
  -4  -1   3   90.41    4.41
  -4  -1   3   91.84    6.25
  -4   1   3  100.96    5.67
  -4   1   3   90.41    6.25
  -4  -1   2  127.29    5.44
  -4  -1   2  129.12    7.72
  -4   1   2  126.20    6.41
  -4   1   2  132.49    7.93
  -4  -1   1  437.02   23.61
  -4   1   1  423.36   22.63
  -4   1   1  431.96   21.53
   4  -1   0 2055.93  120.34
  -4  -1   0 1950.94  119.95
  -4  -1   0 2043.26  119.03
  -4   1   0 1898.55  114.57
  -4   1   0 1861.31  115.18
   4  -1   1  147.22    6.20
  -4  -1  -1  141.75    6.28
  -4  -1  -1  140.93    5.86
  -4  -1  -1  143.13    6.19
  -4  -1  -1  146.42    8.41
  -4   1  -1  145.70    6.70
  -4   1  -1  130.67    6.43
  -4   1  -1  152.82    7.71
  -4   1  -1  143.28    7.68
   4   1   2   78.92    5.17
   4   1   2   82.43    3.64
   4  -1   2   86.23    3.82
  -4  -1  -2   79.04    3.89
  -4  -1  -2   85.48    3.73
  -4  -1  -2   82.48    5.74
  -4  -1  -2   80.40    3.81
  -4   1  -2   82.36    3.54
  -4   1  -2   69.57    4.53
  -4   1  -2   74.38    3.89
  -4   1  -2   76.34    4.83
   4   1   3  100.47    6.69
   4   1   3   94.86    4.33
   4  -1   3   87.27    4.23
   4  -1   3   90.42    6.20
   4  -1   3   95.36    4.53
   4  -1   3   91.65    3.98
  -4  -1  -3   99.00    6.77
  -4  -1  -3   82.14    4.03
  -4  -1  -3   87.53    4.48
  -4  -1  -3   91.07    4.13
  -4   1  -3  100.69    5.99
  -4   1  -3   98.92    4.21
  -4   1  -3   98.53    4.90
  -4   1  -3   90.36    4.08
   4   1   4   56.45    4.76
   4   1   4   50.97    2.87
   4  -1   4   51.13    2.82
   4  -1   4   50.44    2.48
   4  -1   4   44.19    3.48
   4  -1   4   49.42    2.86
  -4  -1  -4   49.60    2.74
  -4  -1  -4   51.79    2.66
  -4  -1  -4   53.77    5.06
  -4   1  -4   55.94    4.65
  -4   1  -4   56.90    3.37
   4   1   5   71.61    5.85
   4   1   5   76.38    4.29
   4  -1   5   73.30    3.27
   4  -1   5   72.51    3.49
   4  -1   5   68.64    6.04
   4  -1   5   72.31    3.92
   4  -1   5   68.37    3.84
  -4  -1  -5   75.46    6.67
  -4  -1  -5   73.12    4.22
  -4  -1  -5   72.92    3.69
  -4   1  -5   72.73    4.37
   4   1   6   24.32    3.96
   4   1   6   24.20    2.35
   4   1   6   19.63    1.52
   4  -1   6   26.33    2.15
   4  -1   6   25.40    4.65
   4  -1   6   25.90    2.09
   4  -1   6   19.37    1.29
   4  -1   6   23.26    1.69
  -4  -1  -6   24.11    1.80
  -4  -1  -6   22.30    2.22
  -4  -1  -6   24.06    4.71
  -4   1  -6   18.91    2.06
   4   1   7    1.78    1.72
   4  -1   7    3.69    1.01
   4  -1   7    4.64    3.57
   4  -1   7    2.86    0.88
   4  -1   7    3.71    0.95
   4  -1   7    4.00    1.20
   4   1   7    1.96    1.32
   4   1   7    0.67    0.77
  -4  -1  -7    2.87    1.15
  -4  -1  -7    2.58    0.94
  -4  -1  -7    2.81    3.80
  -4   1  -7    1.77    0.77
   4  -1   8    1.95    0.92
   4  -1   8    2.54    1.36
   4  -1   8    2.44    0.99
   4   1   8    3.19    1.19
   4   1   8    5.28    1.85
  -4   1  -8    2.36    0.90
  -4  -1  -8    2.35    1.03
  -4  -1  -8    2.40    1.32
   4  -1   9    3.37    1.15
   4  -1   9    2.22    0.82
   4   1   9    2.16    1.00
   4   1   9    1.80    1.33
  -4   1  -9    0.91    0.89
  -4  -1  -9    1.10    0.89
   4  -1  10    9.49    1.22
   4   1  10    5.09    1.07
   4   1  10    9.73    1.49
  -4  -2  13    4.04    1.02
  -4   2  13    6.35    1.00
  -4   2  13    7.84    1.02
  -4  -2  12   16.63    1.69
  -4  -2  12   24.19    1.90
  -4   2  12   26.15    2.04
  -4   2  12   27.97    1.99
  -4  -2  11    0.07    0.77
  -4  -2  11    0.33    0.74
  -4   2  11    0.99    0.83
  -4   2  11    1.13    0.83
   4  -2 -10   10.42    5.16
  -4  -2  10   13.88    1.61
  -4  -2  10   12.13    1.47
  -4   2  10   16.14    5.37
  -4   2  10   21.70    1.94
  -4   2  10   19.35    2.26
  -4   2  10   18.78    1.94
   4  -2  -9   32.96    5.34
  -4  -2   9   34.07    2.25
  -4  -2   9   36.10    2.36
  -4  -2   9   34.90    2.25
  -4   2   9   34.77    2.39
  -4   2   9   36.00    2.63
  -4   2   9   35.65    3.12
  -4   2   9   34.00    5.32
   4  -2  -8   14.56    4.11
  -4  -2   8   14.78    1.27
  -4  -2   8   14.05    1.35
  -4  -2   8   13.39    1.47
  -4  -2   8   14.06    3.16
  -4   2   8   14.55    2.64
  -4   2   8   14.09    2.18
  -4   2   8    9.93    1.45
  -4   2   8   13.44    1.39
   4   2  -7    1.13    2.33
   4  -2  -7    3.86    2.88
  -4  -2   7    2.44    0.69
  -4  -2   7    2.39    0.73
  -4  -2   7    3.94    1.16
  -4  -2   7    2.64    1.97
  -4   2   7    3.85    0.89
  -4   2   7    4.47    0.89
  -4   2   7    3.43    2.39
  -4   2   7    3.89    1.44
   4  -2  -6   22.06    4.21
  -4  -2   6   16.39    1.57
  -4  -2   6   21.02    4.14
  -4  -2   6   14.73    2.22
  -4  -2   6   16.37    1.17
  -4  -2   6   14.41    1.14
  -4  -2   6   16.51    1.43
  -4  -2   6   15.09    2.42
  -4   2   6   22.71    3.40
  -4   2   6   22.57    1.48
  -4   2   6   22.82    2.07
  -4   2   6   22.05    1.48
   4  -2  -5   96.94    7.55
   4  -2  -5   77.94    3.53
  -4  -2   5   97.57    4.63
  -4  -2   5  103.23    8.12
  -4  -2   5   99.00    6.47
  -4  -2   5   92.81    4.85
  -4  -2   5   83.96    3.84
  -4  -2   5   98.68    4.59
  -4   2   5   95.17    4.37
  -4   2   5   98.97    5.02
  -4   2   5   96.66    4.36
  -4   2   5   99.25    6.64
   4  -2  -4   35.73    2.93
  -4  -2   4   43.81    2.31
  -4  -2   4   42.37    2.30
  -4  -2   4   43.57    3.81
  -4   2   4   38.40    3.63
  -4   2   4   39.79    4.61
  -4   2   4   40.50    1.85
  -4   2   4   42.10    2.50
  -4   2   4   40.93    2.05
  -4  -2   4   45.78    4.05
   4  -2  -3   79.80    5.26
  -4  -2   3   86.86    5.94
  -4  -2   3   84.50    3.88
  -4  -2   3   82.70    5.58
  -4   2   3   79.21    3.93
  -4   2   3   84.15    3.65
  -4   2   3   80.80    3.54
  -4   2   3   80.27    5.24
  -4   2   3   93.58    6.66
  -4  -2   3   85.99    3.98
   4  -2  -2    6.00    1.83
  -4  -2   2    6.21    1.64
  -4  -2   2    4.58    1.48
  -4  -2   2    6.19    0.84
  -4   2   2    2.11    0.56
  -4   2   2    1.28    1.36
  -4   2   2    3.09    1.86
  -4   2   2    2.47    0.54
   4  -2  -1   11.62    2.11
   4  -2  -1   11.29    0.89
   4  -2  -1   11.92    0.95
  -4  -2   1   13.57    2.89
  -4  -2   1    8.72    2.19
  -4  -2   1   12.79    0.96
  -4  -2   1   11.81    1.13
  -4   2   1   17.02    1.65
  -4   2   1   15.23    0.95
  -4   2   1   13.92    2.10
  -4   2   1   14.59    0.92
   4  -2   0   79.07    3.42
   4  -2   0   71.77    6.35
   4  -2   0   75.59    3.38
  -4  -2   0   69.84    3.38
  -4  -2   0   81.90    5.57
  -4  -2   0   78.92    5.79
  -4  -2   0   77.85    3.41
  -4  -2   0   71.92    3.24
  -4   2   0   64.62    4.45
  -4   2   0   71.68    3.10
  -4   2   0   66.29    4.63
   4   2   1  194.60    8.55
   4  -2   1  210.21   10.23
   4  -2   1  203.93    8.89
   4  -2   1  207.37    9.00
   4  -2   1  200.27   12.24
  -4  -2  -1  196.02    9.00
  -4  -2  -1  207.07   11.91
  -4  -2  -1  209.71   12.56
  -4  -2  -1  202.79    8.97
  -4  -2  -1  190.08    8.53
  -4   2  -1  190.08   10.43
  -4   2  -1  200.23   10.96
  -4   2  -1  202.35    8.76
   4   2   2    4.05    0.68
   4  -2   2    3.81    0.76
   4  -2   2    4.46    2.24
   4  -2   2    4.20    1.51
   4  -2   2    3.56    0.85
  -4  -2  -2    2.18    0.66
  -4  -2  -2    3.46    2.03
  -4  -2  -2    3.86    0.78
  -4  -2  -2    3.21    0.87
  -4   2  -2    3.74    1.69
  -4   2  -2    2.75    1.76
  -4   2  -2    4.77    0.66
   4   2   3   28.41    4.51
   4   2   3   24.11    1.62
   4  -2   3   24.08    2.61
   4  -2   3   23.74    2.41
   4  -2   3   24.92    1.72
   4  -2   3   24.55    1.81
   4  -2   3   22.40    1.77
  -4  -2  -3   23.01    1.58
  -4  -2  -3   26.10    1.65
  -4  -2  -3   26.65    3.72
  -4  -2  -3   21.72    1.70
  -4   2  -3   24.44    3.19
  -4   2  -3   26.71    1.65
   4   2   4   82.07    8.31
   4   2   4   73.12    3.82
   4  -2   4   75.19    3.75
   4  -2   4   75.47    3.95
   4  -2   4   73.49    4.24
   4  -2   4   69.65    5.37
   4  -2   4   74.22    3.56
  -4  -2  -4   72.69    4.13
  -4  -2  -4   76.07    3.85
  -4  -2  -4   74.59    6.35
  -4   2  -4   76.28    3.69
   4   2   5   56.16    3.51
   4   2   5   52.96    6.89
   4  -2   5   51.62    5.17
   4  -2   5   57.66    2.76
   4  -2   5   59.23    3.37
   4  -2   5   59.13    3.30
   4  -2   5   58.01    3.18
  -4  -2  -5   55.16    3.56
  -4  -2  -5   59.89    3.03
  -4  -2  -5   56.46    5.93
  -4   2  -5   53.71    2.99
   4   2   6  366.83   23.70
   4   2   6  402.43   21.40
   4  -2   6  381.24   19.48
   4  -2   6  376.11   18.58
   4  -2   6  390.41   19.92
   4  -2   6  386.56   19.33
   4  -2   6  357.77   23.34
  -4  -2  -6  394.13   20.75
  -4  -2  -6  391.26   20.11
  -4  -2  -6  373.78   25.05
  -4   2  -6  390.74   19.51
   4   2   7   27.42    2.59
   4   2   7   27.61    4.26
   4  -2   7   12.30    5.48
   4  -2   7   22.56    1.90
   4  -2   7   23.96    2.10
   4  -2   7   21.57    1.80
  -4  -2  -7   20.78    6.32
  -4  -2  -7   22.37    1.91
  -4  -2  -7   24.87    2.35
  -4   2  -7   23.45    1.82
   4   2   8   21.35    2.29
   4   2   8   18.95    3.18
   4  -2   8   15.74    1.67
   4  -2   8   19.66    2.03
  -4  -2  -8   20.20    1.97
  -4  -2  -8   19.31    1.91
  -4   2  -8   19.76    1.81
   4   2   9    6.07    1.23
   4   2   9    5.21    1.79
   4  -2   9    3.99    1.03
   4  -2   9    5.26    1.15
   4  -2   9    1.76    1.22
  -4  -2  -9    4.43    1.09
  -4   2  -9    7.85    1.09
   4   2  10   22.56    1.67
   4   2  10   25.79    2.23
   4  -2  10   22.21    1.87
   4  -2  10   22.62    1.83
  -4   2 -10   13.06    1.93
  -4   3  12    3.12    0.86
  -4   3  12    2.64    0.80
  -4  -3  12    1.01    0.73
  -4  -3  11    4.25    1.00
  -4   3  11    6.59    1.26
  -4   3  11    7.64    1.20
  -4  -3  10    0.13    0.65
  -4  -3  10    0.24    0.67
  -4   3  10    0.90    0.91
  -4   3  10    0.76    1.12
  -4   3  10    0.95    0.77
   4  -3  -9    0.40    2.94
  -4  -3   9    0.39    0.63
  -4  -3   9    0.15    0.65
  -4   3   9    0.79    2.53
  -4   3   9    0.45    1.07
  -4   3   9    0.43    0.74
  -4   3   9    1.19    0.84
   4  -3  -8   90.69    8.10
  -4  -3   8   97.41    4.81
  -4  -3   8   98.97    4.94
  -4  -3   8   93.89    8.86
  -4   3   8  100.39    5.43
  -4   3   8   92.52    5.22
  -4   3   8   96.73    8.70
  -4   3   8   92.23    4.63
   4  -3  -7   30.06    5.06
  -4  -3   7   23.89    1.63
  -4  -3   7   25.43    1.73
  -4  -3   7   27.74    3.47
  -4   3   7   23.74    2.46
  -4   3   7   23.07    4.32
  -4   3   7   25.44    2.05
  -4   3   7   21.86    1.82
   4  -3  -6   46.60    6.16
   4  -3  -6   52.47    2.58
  -4   3   6   58.79    3.00
  -4  -3   6   52.80    4.74
  -4  -3   6   56.14    2.82
  -4  -3   6   54.37    3.04
  -4   3   6   61.32    3.23
  -4   3   6   58.27    5.45
  -4   3   6   62.11    3.89
   4  -3  -5   74.96    3.50
   4  -3  -5   75.38    3.40
   4  -3  -5   83.43    7.30
  -4   3   5   79.04    3.82
  -4  -3   5   78.69    3.67
  -4  -3   5   88.15    6.70
  -4  -3   5   71.92    3.50
  -4  -3   5   78.39    5.90
  -4  -3   5   79.84    3.93
  -4   3   5   86.16    4.17
  -4   3   5   78.63    6.20
  -4   3   5   78.73    4.30
   4  -3  -4   19.81    1.24
   4  -3  -4   22.59    1.88
   4  -3  -4   22.23    3.56
   4  -3  -4   20.38    1.24
  -4   3   4   17.38    1.58
  -4   3   4   22.45    1.49
  -4   3   4   17.41    1.36
  -4  -3   4   22.05    3.03
  -4  -3   4   18.50    1.22
  -4  -3   4   19.44    2.90
  -4  -3   4   19.35    1.46
  -4  -3   4   20.02    1.27
  -4  -3   4   22.74    1.63
  -4   3   4   21.30    3.43
   4  -3  -3   97.54    4.29
   4  -3  -3  100.48    5.49
   4  -3  -3  102.30    7.17
   4  -3  -3  103.42    4.48
  -4   3   3  100.32    4.39
  -4   3   3  100.25    4.65
  -4   3   3  105.51    7.08
  -4   3   3   89.25    4.53
  -4  -3   3  100.60    4.50
  -4  -3   3   94.74    4.30
  -4  -3   3  100.21    4.67
  -4  -3   3  108.81    7.03
  -4  -3   3  101.61    6.46
  -4  -3   3  101.09    4.78
   4  -3  -2  127.34    5.61
   4  -3  -2  129.43    5.61
   4  -3  -2  127.92    7.61
  -4   3   2  130.96    5.83
  -4   3   2  132.48    5.88
  -4   3   2  111.61    5.64
  -4   3   2  130.37    8.11
  -4  -3   2  128.94    7.76
  -4  -3   2  141.38    6.41
  -4  -3   2  128.32    8.24
  -4  -3   2  133.64    6.05
  -4  -3   2  133.16    6.02
  -4  -3   2  124.78    5.84
   4  -3  -1  167.77    7.37
   4  -3  -1  159.81    9.26
   4  -3  -1  171.16    7.29
  -4   3   1  169.27    7.33
  -4   3   1  146.26    8.63
  -4   3   1  168.75   10.16
  -4   3   1  162.42    6.98
  -4  -3   1  169.02    7.53
  -4  -3   1  197.06    8.98
  -4  -3   1  164.34    7.18
  -4  -3   1  159.75    9.46
  -4  -3   1  166.48    7.79
  -4  -3   1  177.95   10.63
  -4  -3   1  155.92    7.17
   4  -3   0  516.24   28.09
   4  -3   0  462.07   22.14
   4  -3   0  463.40   22.06
   4   3   0  447.92   22.35
  -4   3   0  420.71   23.45
  -4   3   0  485.96   26.17
  -4   3   0  488.19   23.00
  -4  -3   0  455.82   21.77
  -4  -3   0  475.85   22.75
  -4  -3   0  465.56   26.04
  -4  -3   0  511.32   28.54
  -4  -3   0  496.92   24.28
  -4  -3   0  481.32   23.44
   4  -3   1    6.51    0.98
   4  -3   1    6.00    0.94
   4   3   1    3.96    0.77
   4  -3   1    6.00    1.95
  -4   3  -1    4.26    0.79
  -4   3  -1    5.05    1.69
  -4  -3  -1    6.17    0.91
  -4  -3  -1    5.51    2.40
  -4  -3  -1    6.28    2.34
  -4  -3  -1    6.15    0.84
  -4  -3  -1    6.50    0.98
   4  -3   2  112.15    6.18
   4  -3   2  115.52    5.49
   4  -3   2  105.80    6.39
   4  -3   2  116.29    5.59
   4   3   2  118.81    5.38
  -4   3  -2  114.44    5.39
  -4   3  -2  106.95    7.48
  -4  -3  -2  116.33    5.45
  -4  -3  -2  110.59    5.56
  -4  -3  -2  119.12    8.73
  -4  -3  -2  115.77    8.39
  -4  -3  -2  110.46    5.39
   4  -3   3    6.40    1.03
   4  -3   3    7.94    1.12
   4  -3   3    9.27    1.31
   4  -3   3    7.96    1.15
   4  -3   3    8.56    2.05
   4   3   3    5.21    0.94
  -4   3  -3    6.05    1.05
  -4   3  -3    4.88    2.67
  -4  -3  -3    7.14    1.14
  -4  -3  -3   10.01    1.10
  -4  -3  -3    6.59    3.11
  -4  -3  -3    6.62    1.04
   4  -3   4   76.70    3.93
   4  -3   4   76.74    3.93
   4  -3   4   76.93    4.09
   4  -3   4   78.50    3.97
   4  -3   4   80.88    3.90
   4  -3   4   70.27    5.82
   4   3   4   89.88   10.50
   4   3   4   78.88    4.11
  -4   3  -4   88.48    4.52
  -4  -3  -4   66.54    3.90
  -4  -3  -4   77.58    4.13
  -4  -3  -4   71.57    7.28
  -4   3  -4   74.99    6.47
   4  -3   5   46.33    2.73
   4  -3   5   45.30    2.75
   4  -3   5   42.82    4.96
   4  -3   5   49.69    3.10
   4  -3   5   49.85    3.00
   4   3   5   49.16    8.97
   4   3   5   48.44    3.25
  -4   3  -5   49.17    3.13
  -4   3  -5   45.96    5.41
  -4  -3  -5   52.80    3.77
  -4  -3  -5   50.21    3.17
  -4  -3  -5   48.47    6.19
   4   3   6    6.56    4.04
   4   3   6    4.00    1.37
   4  -3   6    1.24    3.24
   4  -3   6    2.42    1.04
   4  -3   6    3.35    1.02
   4  -3   6    3.34    0.94
   4  -3   6    2.77    1.01
  -4   3  -6    1.37    3.10
  -4   3  -6    3.71    1.10
  -4  -3  -6    4.51    1.14
  -4  -3  -6    2.53    1.37
  -4  -3  -6    2.16    3.80
   4   3   7   27.15    4.85
   4   3   7   25.16    2.73
   4  -3   7   19.94    1.85
   4  -3   7   20.80    1.82
   4  -3   7   18.43    2.09
  -4  -3  -7   20.65    2.08
  -4  -3  -7   21.26    2.37
  -4   3  -7   23.38    1.81
   4   3   8   13.68    2.08
   4   3   8   15.14    3.48
   4  -3   8   18.21    1.80
   4  -3   8   16.15    1.55
   4  -3   8   15.92    1.67
  -4  -3  -8   17.36    1.86
  -4  -3  -8   18.00    1.89
  -4   3  -8   14.02    1.64
   4   3   9   13.43    1.88
   4   3   9   14.71    1.68
   4  -3   9    9.97    1.33
   4  -3   9    9.40    1.26
  -4  -3  -9   10.35    1.36
  -4   3  -9   10.64    1.40
   4   3  10   15.88    1.67
   4   3  10   14.25    1.41
   4  -3  10   12.66    1.38
  -4   4  12    0.89    0.69
  -4   4  12    0.90    0.66
  -4  -4  11    1.57    0.89
  -4   4  11    4.88    1.01
  -4   4  11    4.29    0.94
  -4  -4  10    0.42    0.62
  -4   4  10    0.13    0.79
  -4   4  10    0.18    0.65
  -4  -4   9    9.16    1.34
  -4   4   9   15.67    1.76
  -4   4   9   14.43    1.74
  -4   4   9   15.70    1.65
   4  -4  -8   33.17    6.36
  -4  -4   8   24.97    1.89
  -4   4   8   23.32    5.31
  -4   4   8   23.45    2.06
  -4   4   8   21.81    2.33
  -4   4   8   20.02    1.72
  -4   4   8   23.39    1.87
   4  -4  -7   18.00    1.30
   4  -4  -7   20.56    4.74
  -4  -4   7   16.00    1.46
  -4  -4   7   18.49    1.66
  -4  -4   7   18.58    1.75
  -4   4   7   17.18    4.38
  -4   4   7   17.18    2.07
  -4   4   7   19.92    1.57
  -4   4   7   19.72    1.76
   4  -4  -6    6.52    1.00
   4  -4  -6    5.93    0.85
   4  -4  -6    5.27    3.42
  -4  -4   6    4.86    0.97
  -4  -4   6    4.06    2.73
  -4  -4   6    7.14    1.05
  -4  -4   6    7.24    1.26
  -4   4   6    8.18    1.19
  -4   4   6    8.57    3.14
  -4   4   6    8.96    1.52
  -4   4   6    6.66    1.08
   4  -4  -5   19.36    1.44
   4  -4  -5   20.05    1.39
   4  -4  -5   24.13    4.16
   4  -4  -5   19.57    3.21
  -4  -4   5   20.74    1.73
  -4  -4   5   22.06    3.25
  -4  -4   5   20.71    1.60
  -4  -4   5   23.07    1.87
  -4   4   5   20.57    1.74
  -4   4   5   20.35    3.64
  -4   4   5   15.83    1.89
  -4   4   5   20.89    1.66
   4  -4  -4    4.54    0.84
   4  -4  -4    5.58    0.83
   4  -4  -4    5.98    0.86
   4  -4  -4    5.08    2.64
  -4  -4   4    4.56    0.81
  -4  -4   4    4.29    2.39
  -4  -4   4    5.37    1.01
  -4  -4   4    5.71    1.27
  -4   4   4    4.40    0.99
  -4   4   4    2.22    1.11
  -4   4   4    3.25    2.48
  -4   4   4    4.61    0.92
   4  -4  -3   15.10    1.40
   4  -4  -3   16.39    1.34
   4  -4  -3   16.01    1.28
   4  -4  -3   20.31    3.23
  -4  -4   3   15.45    1.22
  -4  -4   3   18.31    3.28
  -4  -4   3   12.29    2.88
  -4  -4   3   15.83    1.57
  -4  -4   3   17.77    1.84
  -4   4   3   13.18    1.38
  -4   4   3   13.29    3.14
  -4   4   3   12.25    1.04
   4  -4  -2   12.92    1.61
   4  -4  -2   16.10    1.34
   4  -4  -2   15.79    1.32
   4  -4  -2   17.18    2.83
  -4  -4   2   14.87    2.71
  -4  -4   2   13.22    1.23
  -4  -4   2   15.78    1.13
  -4  -4   2   14.82    2.69
  -4  -4   2   17.13    1.75
  -4  -4   2   18.95    1.57
  -4  -4   2   14.83    1.67
  -4   4   2   18.63    3.14
  -4   4   2   19.77    1.24
  -4   4   2   19.42    1.43
   4  -4  -1   39.36    2.68
   4  -4  -1   39.28    2.26
   4  -4  -1   38.77    2.20
  -4  -4   1   45.61    2.43
  -4  -4   1   36.61    2.07
  -4  -4   1   43.83    2.72
  -4  -4   1   38.03    4.57
  -4  -4   1   37.94    4.06
  -4  -4   1   44.90    2.70
  -4  -4   1   44.81    2.82
  -4   4   1   34.87    2.16
  -4   4   1   32.46    3.98
  -4   4   1   33.37    2.02
   4   4   0   29.19    1.81
   4  -4   0   28.49    2.00
   4  -4   0   26.85    1.90
  -4  -4   0   29.97    3.89
  -4  -4   0   28.63    1.75
  -4  -4   0   33.69    1.93
  -4  -4   0   28.46    4.03
  -4  -4   0   33.75    3.11
  -4  -4   0   29.15    2.09
  -4   4   0   25.03    1.55
  -4   4   0   27.90    3.85
  -4   4   0   27.99    1.60
   4   4   1   14.33    1.19
   4  -4   1   13.86    1.86
   4  -4   1   11.59    1.45
   4  -4   1   12.86    1.42
  -4  -4  -1   11.93    1.21
  -4  -4  -1   14.06    1.46
  -4  -4  -1   10.38    3.15
  -4  -4  -1   10.07    3.15
  -4  -4  -1   13.36    1.52
  -4   4  -1   10.32    2.98
  -4   4  -1   15.72    1.23
   4   4   2  130.82    6.08
   4  -4   2  121.50    6.37
   4  -4   2  113.79    5.39
   4  -4   2  118.50    5.97
   4  -4   2  127.25    6.22
  -4  -4  -2  111.98    5.57
  -4  -4  -2  131.32    6.60
  -4  -4  -2  117.75    8.56
  -4  -4  -2  112.25    8.67
  -4  -4  -2  116.61    5.91
  -4   4  -2  114.81    7.64
  -4   4  -2  109.37    5.66
   4   4   3   37.15    2.35
   4  -4   3   34.18    2.40
   4  -4   3   32.59    2.19
   4  -4   3   29.19    2.24
   4  -4   3   33.45    2.29
  -4  -4  -3   30.33    1.94
  -4  -4  -3   33.13    2.96
  -4  -4  -3   34.47    5.01
  -4  -4  -3   31.36    4.38
  -4  -4  -3   28.76    2.40
  -4   4  -3   36.09    4.88
  -4   4  -3   37.41    2.58
   4   4   4   83.59    4.45
   4   4   4   87.69   14.90
   4  -4   4   89.86    4.63
   4  -4   4   86.29    4.62
   4  -4   4   86.97    4.45
   4  -4   4   88.08    4.59
   4  -4   4   81.43    4.26
  -4  -4  -4   88.80    5.00
  -4  -4  -4   92.21    5.47
  -4  -4  -4   86.92    8.82
  -4   4  -4   84.07    7.84
  -4   4  -4   94.79    5.22
   4   4   5   48.09   10.37
   4   4   5   51.00    3.39
   4  -4   5   54.01    3.00
   4  -4   5   51.27    3.01
   4  -4   5   52.18    3.01
   4  -4   5   51.00    3.00
   4  -4   5   51.33    3.02
  -4  -4  -5   55.60    4.14
  -4  -4  -5   51.78    3.45
  -4  -4  -5   50.15    7.73
  -4   4  -5   50.88    6.98
  -4   4  -5   53.23    3.04
   4   4   6   41.30    3.30
   4  -4   6   34.64    2.42
   4  -4   6   36.62    2.60
   4  -4   6   38.49    2.45
   4  -4   6   39.03    2.63
   4   4   6   44.50    6.28
  -4  -4  -6   37.29    3.05
  -4  -4  -6   42.51    3.50
  -4   4  -6   40.97    2.88
   4   4   7    4.23    1.51
   4  -4   7    3.22    1.00
   4  -4   7    3.18    1.08
   4  -4   7    3.25    1.07
   4   4   7    3.50    3.53
  -4  -4  -7    6.35    1.42
  -4  -4  -7    5.16    1.26
  -4   4  -7    2.73    1.17
   4   4   8   17.55    1.99
   4   4   8   21.18    3.25
   4  -4   8   15.22    1.56
   4  -4   8   14.16    1.55
  -4  -4  -8   16.65    1.92
  -4  -4  -8   17.55    1.75
  -4   4  -8   14.23    1.67
   4   4   9    3.76    1.11
   4   4   9    6.84    1.50
   4  -4   9    3.55    0.84
   4  -4   9    2.22    0.86
  -4  -4  -9    3.49    0.96
  -4   4  -9    3.26    0.88
  -4   5  11    0.09    0.63
  -4   5  11    0.54    0.60
  -4  -5  10    3.60    1.10
  -4   5  10    7.76    1.14
  -4   5  10    5.81    1.05
  -4   5   9    0.92    0.80
  -4   5   9    1.10    0.76
  -4  -5   9    0.13    0.78
  -4   5   8    6.56    1.29
  -4   5   8    6.04    1.15
  -4   5   8    4.93    1.09
  -4  -5   8    5.05    1.06
  -4  -5   8    6.95    1.26
   4  -5  -7   16.09    7.56
  -4  -5   7   24.74    2.16
  -4   5   7   22.18    5.47
  -4   5   7   18.73    2.04
  -4   5   7   17.12    1.78
  -4   5   7   20.98    1.86
  -4  -5   7   25.45    1.93
  -4  -5   7   24.98    2.13
   4  -5  -6    1.58    0.76
   4  -5  -6    1.26    0.87
   4  -5  -6    1.08    3.07
  -4   5   6    1.52    0.89
  -4   5   6    1.22    1.10
  -4   5   6    1.81    0.85
  -4   5   6    2.09    2.90
  -4  -5   6    1.50    0.83
  -4  -5   6    2.22    1.07
  -4  -5   6    2.19    1.00
   4  -5  -5    5.44    4.68
   4  -5  -5    7.85    1.03
   4  -5  -5    8.98    1.13
  -4  -5   5    8.57    1.18
  -4   5   5    9.09    1.41
  -4   5   5    2.76    1.45
  -4   5   5    5.58    3.39
  -4   5   5    6.83    1.28
  -4  -5   5    9.16    1.46
  -4  -5   5    5.41    3.07
  -4  -5   5    8.86    1.69
   4  -5  -4   81.19    4.10
   4  -5  -4   81.75    3.92
   4  -5  -4   82.92    4.05
   4  -5  -4   81.59    7.40
  -4   5   4   85.15    4.60
  -4   5   4   77.31    7.42
  -4   5   4   84.49    4.49
  -4  -5   4   81.68    5.05
  -4  -5   4   83.33    4.49
  -4  -5   4   85.99    7.83
  -4  -5   4   94.77    5.50
   4  -5  -3   11.49    1.39
   4  -5  -3   13.43    1.38
   4  -5  -3   13.51    3.42
   4  -5  -3   12.88    1.33
  -4  -5   3   13.27    1.58
  -4   5   3   10.52    1.22
  -4   5   3   11.54    3.72
  -4   5   3   11.56    1.14
  -4  -5   3   14.27    1.92
  -4  -5   3   14.84    3.69
  -4  -5   3   12.73    2.15
   4  -5  -2    5.41    1.10
   4  -5  -2    5.50    1.00
   4  -5  -2    5.80    2.93
   4  -5  -2    8.62    1.20
  -4   5   2    5.59    1.17
  -4   5   2    4.74    3.04
  -4   5   2    5.34    1.06
  -4  -5   2    5.88    0.81
  -4  -5   2    4.61    1.73
  -4  -5   2    6.32    1.42
  -4  -5   2    6.35    3.14
  -4  -5   2    6.03    1.51
   4  -5  -1   33.80    2.44
   4  -5  -1   35.22    2.27
   4  -5  -1   31.33    2.44
  -4  -5   1   35.50    5.01
  -4   5   1   30.61    2.32
  -4   5   1   32.84    4.53
  -4   5   1   31.99    2.30
  -4  -5   1   39.85    3.44
  -4  -5   1   32.25    4.98
  -4  -5   1   29.28    2.09
  -4  -5   1   36.39    2.12
  -4  -5   1   32.97    3.57
  -4  -5   1   35.92    2.86
   4  -5   0    6.42    1.28
   4  -5   0    6.10    1.22
   4  -5   0    5.39    1.32
  -4  -5   0    5.52    1.39
  -4   5   0    6.52    1.19
  -4   5   0    5.16    2.93
  -4   5   0    5.15    1.12
  -4  -5   0    5.99    1.92
  -4  -5   0    7.28    1.07
  -4  -5   0    6.15    3.43
  -4  -5   0    6.38    2.89
  -4  -5   0    5.78    1.32
   4  -5   1   34.30    2.52
   4   5   1   32.46    2.06
   4  -5   1   31.47    2.36
   4  -5   1   33.41    2.91
  -4   5  -1   31.14    2.28
  -4   5  -1   32.31    4.95
  -4   5  -1   33.86    2.07
  -4  -5  -1   38.17    2.52
  -4  -5  -1   31.46    2.18
  -4  -5  -1   37.50    5.49
  -4  -5  -1   31.67    4.66
  -4  -5  -1   32.44    2.59
   4  -5   2   28.62    2.44
   4  -5   2   24.72    1.82
   4  -5   2   29.32    2.23
   4  -5   2   29.41    5.30
   4   5   2   29.55    2.04
   4  -5   2   32.70    2.37
  -4   5  -2   25.47    4.69
  -4   5  -2   26.44    2.26
  -4  -5  -2   36.38    2.80
  -4  -5  -2   27.79    4.72
  -4  -5  -2   29.28    2.13
  -4  -5  -2   26.94    5.35
  -4  -5  -2   28.83    2.27
   4  -5   3   29.39    2.22
   4  -5   3   29.96    2.26
   4  -5   3   29.16    5.85
   4  -5   3   29.29    2.31
   4  -5   3   28.46    2.10
   4   5   3   31.92    2.27
  -4   5  -3   29.33    5.21
  -4   5  -3   31.26    2.27
  -4  -5  -3   30.86    5.79
  -4  -5  -3   34.94    3.07
  -4  -5  -3   36.81    6.12
  -4  -5  -3   28.25    2.23
   4  -5   4   11.07    1.38
   4  -5   4   11.11    1.43
   4  -5   4    8.85    1.38
   4  -5   4    8.54    5.66
   4   5   4   11.09    8.43
   4  -5   4   12.15    1.34
   4   5   4   12.00    1.37
  -4   5  -4    7.56    4.11
  -4   5  -4   11.57    1.50
  -4  -5  -4   10.38    1.52
  -4  -5  -4    5.48    5.19
  -4  -5  -4   11.01    2.04
   4  -5   5    5.50    1.09
   4  -5   5    5.33    1.09
   4  -5   5    4.94    1.10
   4   5   5    4.45    6.28
   4   5   5    5.70    1.26
   4  -5   5    4.37    1.05
  -4   5  -5    4.55    1.28
  -4  -5  -5    6.59    1.78
  -4  -5  -5    4.47    1.34
   4  -5   6    0.57    0.58
   4  -5   6    0.01    0.58
   4   5   6    1.79    3.01
   4   5   6    0.27    0.80
  -4   5  -6   -0.42    0.68
  -4  -5  -6    0.20    0.93
  -4  -5  -6   -0.04    0.76
   4  -5   7    0.13    0.51
   4   5   7   -0.77    1.66
   4   5   7    0.42    0.68
  -4   5  -7    0.14    0.56
  -4  -5  -7    0.15    0.69
  -4  -5  -7   -0.46    0.63
   4   5   8    5.44    1.22
   4  -5   8    4.67    0.94
   4   5   8    6.54    2.05
  -4  -5  -8    3.97    1.35
  -4   5  -8    5.04    1.07
  -4  -5  -8    6.30    1.12
  -4   6  10    1.33    0.79
  -4  -6  10    1.37    0.69
  -4  -6   9    3.10    1.09
  -4   6   9    5.25    1.06
  -4   6   9    4.04    1.00
  -4   6   8    0.77    0.72
  -4  -6   8    0.19    0.63
  -4  -6   8    0.76    0.77
  -4   6   8    0.40    0.67
  -4   6   8    0.42    0.67
   4  -6  -7    1.51    0.80
  -4  -6   7    1.92    0.84
  -4  -6   7    2.53    1.13
  -4  -6   7    1.79    1.05
  -4   6   7    2.27    1.00
  -4   6   7    2.78    1.04
  -4   6   7    2.42    0.95
   4  -6  -6   10.29    1.52
   4  -6  -6    9.86    1.24
  -4  -6   6    9.82    1.34
  -4  -6   6   10.75    1.86
  -4  -6   6    8.73    1.64
  -4   6   6    9.74    1.56
  -4   6   6    9.21    1.39
   4  -6  -5    2.74    1.11
   4  -6  -5    2.81    0.95
  -4  -6   5    2.00    1.05
  -4  -6   5    3.20    1.48
  -4  -6   5    2.18    1.35
  -4   6   5    3.71    1.13
  -4   6   5    0.85    3.79
  -4   6   5    4.30    1.08
   4  -6  -4    6.63    1.07
   4  -6  -4    5.53    1.39
   4  -6  -4    7.43    1.19
   4  -6  -4    6.24    4.15
  -4  -6   4    2.46    3.66
  -4  -6   4    6.56    1.51
  -4  -6   4    5.76    1.79
  -4  -6   4    7.08    1.71
  -4   6   4    4.29    1.22
  -4   6   4    4.22    3.85
  -4   6   4    4.98    1.19
   4  -6  -3    4.95    1.19
   4  -6  -3    3.56    3.67
   4  -6  -3    4.35    1.10
   4  -6  -3    5.26    1.15
  -4  -6   3    5.05    1.56
  -4  -6   3    2.48    3.52
  -4  -6   3    5.03    2.01
  -4  -6   3    5.83    1.82
  -4   6   3    4.75    1.18
  -4   6   3    4.65    3.71
  -4   6   3    4.68    1.11
   4  -6  -2   16.27    1.70
   4  -6  -2   17.35    1.84
   4  -6  -2   17.11    1.71
   4  -6  -2   18.15    3.81
  -4  -6   2   18.17    2.35
  -4  -6   2   16.84    1.46
  -4  -6   2   17.33    3.02
  -4  -6   2   18.46    2.40
  -4   6   2   14.77    1.75
  -4   6   2    8.64    4.83
  -4   6   2   13.55    1.59
  -4  -6   2   16.57    4.58
   4  -6  -1   27.41    2.33
   4  -6  -1   24.05    2.14
   4  -6  -1   25.23    2.17
   4  -6  -1   25.04    5.54
  -4   6   1   27.02    2.21
  -4  -6   1   31.48    2.84
  -4  -6   1   25.17    5.24
  -4  -6   1   28.34    4.08
  -4  -6   1   25.33    2.51
  -4   6   1   22.30    5.71
  -4   6   1   26.51    2.06
  -4  -6   1   27.58    1.87
   4  -6   0   14.98    1.37
   4  -6   0   15.69    1.71
   4  -6   0   15.62    1.78
   4  -6   0   16.31    4.64
  -4  -6   0   16.11    4.38
  -4  -6   0   14.41    1.90
  -4   6   0   13.37    1.63
  -4   6   0   10.20    4.61
  -4   6   0   13.95    1.37
  -4  -6   0   15.02    1.61
   4  -6   1   17.30    5.35
   4   6   1   12.24    1.50
   4  -6   1   21.87    2.17
   4  -6   1   21.15    1.96
   4  -6   1   20.14    1.80
  -4  -6  -1   14.07    1.52
  -4  -6  -1   24.42    2.09
  -4  -6  -1   16.26    4.85
  -4  -6  -1   18.29    2.07
  -4   6  -1   17.93    1.80
  -4   6  -1   16.10    4.75
  -4   6  -1   17.61    1.74
   4  -6   2    5.70    1.35
   4   6   2    3.40    1.03
   4  -6   2    5.14    1.26
   4  -6   2    4.58    1.16
   4  -6   2    3.97    4.38
  -4  -6  -2    3.92    1.09
  -4  -6  -2    6.90    1.44
  -4  -6  -2    2.77    3.86
  -4  -6  -2    5.56    1.41
  -4   6  -2    4.91    1.23
  -4   6  -2    2.13    3.82
  -4   6  -2    4.41    1.26
   4  -6   3   30.18    2.46
   4  -6   3   26.72    2.08
   4   6   3   26.30    2.18
   4  -6   3   29.05    2.29
   4  -6   3   27.52    2.15
  -4  -6  -3   24.77    2.00
  -4  -6  -3   30.09    2.89
  -4   6  -3   30.72    2.42
  -4   6  -3   30.59    2.49
   4  -6   4    8.73    1.40
   4   6   4   10.80    7.25
   4   6   4    9.51    1.30
   4  -6   4    8.53    1.35
   4  -6   4    6.04    1.36
   4  -6   4    9.37    1.22
  -4  -6  -4    8.16    1.36
  -4  -6  -4   11.97    1.91
  -4   6  -4    7.75    1.47
  -4   6  -4    9.37    1.52
   4  -6   5   26.59    2.01
   4  -6   5   29.69    2.09
   4   6   5   30.37    8.41
   4   6   5   27.33    2.01
   4  -6   5   28.59    2.09
   4  -6   5   24.81    1.98
  -4  -6  -5   24.20    2.16
  -4  -6  -5   30.37    2.90
  -4   6  -5   29.63    2.41
   4   6   6    6.18    3.86
   4   6   6    8.15    1.30
   4  -6   6    4.37    1.06
  -4  -6  -6    9.83    1.57
  -4  -6  -6    8.11    1.30
  -4   6  -6    5.46    1.14
  -4   6  -6    7.49    1.21
   4   6   7    0.04    0.54
   4  -6   7    0.12    0.52
   4   6   7   -0.28    1.24
  -4  -6  -7   -0.09    0.59
  -4  -6  -7    0.34    0.54
  -4   6  -7    0.16    0.45
  -4   6  -7   -0.05    0.47
  -4  -7   8    2.70    1.05
  -4   7   8    4.27    1.05
  -4   7   8    2.91    0.99
  -4  -7   7    0.36    0.79
  -4  -7   7    0.37    0.67
  -4  -7   7    0.10    0.71
  -4   7   7    0.03    0.64
  -4   7   7    0.12    0.63
  -4   7   7    0.65    0.68
   4  -7  -6    4.86    0.86
  -4  -7   6    2.03    1.10
  -4  -7   6    3.45    1.42
  -4  -7   6    3.82    1.27
  -4   7   6    3.15    1.01
  -4   7   6    4.06    1.17
  -4   7   6    2.17    1.00
   4  -7  -5   12.85    1.41
   4  -7  -5   13.13    1.61
  -4  -7   5   10.71    1.60
  -4  -7   5   11.30    2.20
  -4  -7   5   13.27    1.92
  -4   7   5   10.17    1.50
  -4   7   5    9.41    1.30
   4  -7  -4    9.83    1.38
   4  -7  -4   11.08    1.52
   4  -7  -4   10.34    1.41
  -4  -7   4   10.76    1.77
  -4  -7   4   10.36    2.43
  -4  -7   4   10.33    1.98
  -4   7   4    9.92    1.40
  -4   7   4   10.61    1.51
   4  -7  -3    0.64    0.80
   4  -7  -3    0.06    0.68
   4  -7  -3    0.02    0.71
  -4  -7   3    0.68    1.39
  -4  -7   3    1.50    1.15
  -4  -7   3    0.24    1.01
  -4   7   3   -0.19    0.74
  -4   7   3    0.22    0.73
   4  -7  -2    7.29    1.28
   4  -7  -2    7.21    1.25
   4  -7  -2    7.31    1.33
  -4  -7   2    6.36    1.63
  -4  -7   2    7.05    2.79
  -4  -7   2    6.04    1.82
  -4   7   2    4.84    1.29
  -4   7   2    6.62    1.23
   4  -7  -1    4.79    1.21
   4  -7  -1    2.80    1.17
   4  -7  -1    4.13    1.22
  -4  -7   1    3.63    0.97
  -4  -7   1    2.65    1.46
  -4   7   1    2.87    1.14
  -4   7   1    2.96    1.11
   4  -7   0   30.34    2.59
   4  -7   0   28.69    2.34
   4  -7   0   30.26    2.40
  -4  -7   0   31.94    2.34
  -4  -7   0   30.00    2.95
  -4   7   0   29.18    2.51
  -4   7   0   28.84    2.44
   4  -7   1    9.41    1.46
   4  -7   1   12.16    1.67
   4  -7   1   10.48    1.47
  -4  -7  -1   10.43    1.58
  -4  -7  -1    9.93    1.78
  -4   7  -1    8.31    1.56
  -4   7  -1    9.05    1.51
   4  -7   2    3.19    0.95
   4  -7   2    3.38    1.09
   4   7   2    0.38    0.82
   4  -7   2    2.49    0.93
  -4  -7  -2    2.83    1.24
  -4  -7  -2    1.69    1.04
  -4   7  -2    2.52    1.03
  -4   7  -2    2.31    0.99
   4   7   3    2.81    6.81
   4   7   3    2.05    1.12
   4  -7   3    7.08    1.28
   4  -7   3    6.88    1.08
   4  -7   3    4.91    1.04
  -4  -7  -3    7.41    1.55
  -4   7  -3    4.94    1.21
  -4   7  -3    5.15    1.20
   4   7   4   22.38    7.04
   4   7   4   20.19    1.75
   4  -7   4   17.06    1.64
   4  -7   4   21.12    1.71
   4  -7   4   20.54    1.74
  -4  -7  -4   13.72    1.67
  -4  -7  -4   23.34    2.15
  -4   7  -4   18.98    1.76
  -4   7  -4   20.47    1.86
   4   7   5    2.26    3.08
   4   7   5    0.88    0.79
   4  -7   5    1.51    0.90
  -4  -7  -5    2.67    1.03
  -4  -7  -5    3.28    0.96
  -4   7  -5    0.55    0.71
  -4   7  -5    0.77    0.72
   4   7   6    0.16    1.33
   4   7   6    0.13    0.62
  -4  -7  -6   -0.01    0.73
  -4   7  -6    1.15    0.60
  -4   7  -6    0.11    0.55
  -4  -8   6    0.26    0.64
  -4  -8   6   -0.02    0.73
  -4   8   6    0.02    0.55
   4  -8  -5    5.64    0.96
  -4  -8   5    3.22    1.61
  -4  -8   5    4.20    1.33
  -4   8   5    2.64    1.07
  -4   8   5    4.33    1.09
   4  -8  -4    1.41    0.65
   4  -8  -4    0.96    0.76
  -4  -8   4    1.64    1.18
  -4  -8   4    1.78    1.45
  -4   8   4    0.76    0.83
   4  -8  -3    6.06    1.09
   4  -8  -3    3.59    0.97
   4  -8  -3    7.21    1.01
  -4  -8   3    4.79    1.49
  -4   8   3    1.60    1.01
  -4   8   3    0.59    0.97
   4  -8  -2    1.02    0.64
   4  -8  -2    0.33    0.68
   4  -8  -2   -0.08    0.68
  -4  -8   2    1.09    0.93
  -4   8   2    0.14    0.72
  -4   8   2   -0.03    0.76
   4  -8  -1    0.19    0.60
   4  -8  -1    0.39    0.59
   4  -8  -1    0.22    0.56
  -4  -8   1   -0.04    0.80
  -4   8   1    0.08    0.69
  -4   8   1   -0.00    0.63
   4  -8   0    7.96    1.10
   4  -8   0    8.15    1.11
   4  -8   0    7.67    1.16
  -4  -8   0    4.36    1.39
  -4  -8   0    7.32    1.15
  -4   8   0    3.46    1.09
  -4   8   0    4.17    1.21
   4  -8   1    9.18    1.23
   4  -8   1    8.55    1.12
   4  -8   1    7.19    1.11
  -4  -8  -1    7.75    1.23
  -4  -8  -1    5.66    1.37
  -4   8  -1    3.16    1.14
  -4   8  -1    4.23    1.15
   4  -8   2    4.20    1.02
   4   8   2    5.86    4.97
   4  -8   2    0.76    0.85
   4  -8   2    3.39    0.88
  -4  -8  -2    3.64    1.03
  -4   8  -2    2.63    0.93
  -4   8  -2    4.00    0.87
   4  -8   3   -0.07    0.66
   4   8   3   -1.16    2.78
   4  -8   3    0.10    0.59
  -4  -8  -3    0.38    0.76
  -4   8  -3    1.11    0.71
  -4   8  -3    0.97    0.66
   4   8   4    0.41    1.69
  -4  -8  -4    0.29    0.65
  -5   0  13    0.07    0.94
  -5   0  13    2.45    0.72
  -5   0  12    0.36    0.68
  -5   0  12    0.58    0.71
  -5   0  11    1.32    0.86
  -5   0  11    0.99    1.05
  -5   0  11    1.03    0.79
  -5   0  10   26.28    2.55
  -5   0  10   22.21    1.99
  -5   0  10   21.01    1.81
   5   0  -9    6.79    3.67
  -5   0   9    7.46    1.73
  -5   0   9    6.15    3.55
  -5   0   9    5.76    1.05
  -5   0   9    4.37    1.09
   5   0  -8   24.96    5.03
  -5   0   8   29.78    2.75
  -5   0   8   24.78    1.81
  -5   0   8   26.28    1.87
  -5   0   8   27.72    4.22
   5   0  -7   95.92    8.33
  -5   0   7   95.27    7.80
  -5   0   7   92.95    4.44
  -5   0   7  108.51    6.23
  -5   0   7   99.41    4.72
  -5   0   6  105.52    5.70
  -5   0   6  101.24    4.68
  -5   0   6  118.14    5.96
  -5   0   6  105.82    4.79
  -5   0   6  119.80    8.74
  -5   0   6  102.88    6.89
  -5   0   5   38.04    2.62
  -5   0   5   32.30    1.72
  -5   0   5   34.55    4.96
  -5   0   5   36.33    3.16
  -5   0   5   31.59    1.71
  -5   0   5   36.24    3.16
  -5   0   4    1.55    0.94
  -5   0   4    0.07    1.51
  -5   0   4    0.26    0.80
  -5   0   4    0.12    0.34
  -5   0   4   -0.09    0.61
  -5   0   3    5.08    1.09
  -5   0   3    3.86    1.43
  -5   0   3    4.65    1.78
  -5   0   3    3.60    0.91
  -5   0   2 1219.81   73.12
  -5   0   2 1155.91   63.25
  -5   0   2 1253.90   69.60
  -5   0   2 1190.72   66.35
  -5   0   2 1078.67   61.38
  -5   0   1  297.00   14.00
  -5   0   1  278.80   14.17
  -5   0   1  310.75   17.43
  -5   0   1  287.97   13.26
  -5   0   1  320.59   15.54
   5   0   0  239.07   10.50
  -5   0   0  234.82   13.36
  -5   0   0  248.68   12.55
  -5   0   0  241.88   12.09
  -5   0   0  252.06   11.27
  -5   0   0  230.51   10.88
   5   0   1   19.02    1.23
  -5   0  -1   19.21    1.71
  -5   0  -1   19.76    1.33
  -5   0  -1   23.25    2.10
  -5   0  -1   20.88    2.33
  -5   0  -1   20.27    2.55
   5   0   2   82.81    3.84
  -5   0  -2   82.57    6.07
  -5   0  -2   87.75    5.48
  -5   0  -2   86.17    4.94
  -5   0  -2   84.77    3.93
  -5   0  -2   84.57    4.20
   5   0   3  291.22   13.83
   5   0   3  285.12   14.18
  -5   0  -3  328.52   15.32
  -5   0  -3  303.31   14.96
  -5   0  -3  306.32   16.56
  -5   0  -3  319.78   18.73
  -5   0  -3  285.27   14.33
   5   0   4   -0.25    0.74
   5   0   4    1.37    0.67
  -5   0  -4   -0.01    1.26
  -5   0  -4   -0.40    0.87
  -5   0  -4   -0.29    1.58
  -5   0  -4    0.07    0.54
   5   0   5  281.97   14.50
   5   0   5  289.90   14.83
  -5   0  -5  291.79   14.04
  -5   0  -5  290.53   15.34
  -5   0  -5  269.77   18.47
   5   0   6  245.01   12.51
   5   0   6  232.03   12.13
  -5   0  -6  229.81   12.41
  -5   0  -6  219.99   11.11
   5   0   7   10.35    1.73
   5   0   7   13.37    1.90
  -5   0  -7   13.12    1.91
   5   0   8   -0.56    0.68
   5   0   8    1.07    0.75
   5   0   8    0.96    0.89
   5   0   9   16.14    1.61
   5   0   9   16.72    1.71
  -5   1  13    0.52    0.62
  -5   1  13    1.23    0.64
  -5  -1  13    0.22    0.61
  -5   1  12    7.99    1.16
  -5   1  12    8.15    1.20
  -5  -1  12    5.60    1.20
  -5  -1  12    7.32    1.15
  -5   1  11   11.35    1.81
  -5   1  11   10.27    1.15
  -5   1  11   11.35    1.46
  -5  -1  11    9.10    1.53
  -5  -1  11    8.14    1.33
  -5   1  10    3.31    1.09
  -5   1  10    2.05    1.34
  -5   1  10    3.20    1.04
  -5  -1  10    2.54    1.32
  -5  -1  10    2.54    0.92
  -5  -1  10    3.75    1.00
   5  -1  -9    7.12    4.34
   5   1  -9    6.17    3.94
  -5   1   9    7.32    3.48
  -5   1   9    7.36    1.26
  -5   1   9    8.23    1.19
  -5   1   9    9.21    1.86
  -5  -1   9    6.21    1.07
  -5  -1   9    7.83    1.12
  -5  -1   9    6.67    1.63
   5  -1  -8   25.34    4.78
   5   1  -8   22.84    4.92
  -5   1   8   21.89    1.66
  -5   1   8   25.05    4.27
  -5   1   8   24.88    2.74
  -5   1   8   22.02    1.84
  -5  -1   8   19.34    1.53
  -5  -1   8   20.50    3.90
  -5  -1   8   21.17    2.27
  -5  -1   8   21.73    1.71
   5  -1  -7   65.29    7.04
   5   1  -7   67.69    6.64
  -5   1   7   66.35    3.40
  -5   1   7   60.62    5.73
  -5   1   7   75.37    4.79
  -5   1   7   67.63    3.44
  -5  -1   7   62.87    3.20
  -5  -1   7   69.67    4.36
  -5  -1   7   63.66    5.75
  -5  -1   7   59.94    3.27
  -5   1   6   61.65    4.10
  -5   1   6   53.04    2.72
  -5   1   6   50.84    2.77
  -5   1   6   52.05    4.87
  -5  -1   6   54.51    2.88
  -5  -1   6   63.85    3.85
  -5  -1   6   60.27    3.73
  -5  -1   6   63.23    6.90
  -5  -1   6   52.96    4.28
  -5   1   5   55.61    4.58
  -5   1   5   65.41    6.97
  -5   1   5   63.92    3.84
  -5   1   5   62.60    3.00
  -5   1   5   60.25    4.04
  -5   1   5   56.03    2.78
  -5  -1   5   64.37    2.99
  -5  -1   5   74.40    6.96
  -5  -1   5   66.07    3.90
  -5  -1   5   70.92    3.89
  -5  -1   5   65.22    4.49
  -5   1   4  112.62    4.94
  -5   1   4  106.27    6.51
  -5   1   4  112.96    7.61
  -5   1   4  106.14    5.10
  -5   1   4  113.97    5.06
  -5   1   4  118.66    6.55
  -5  -1   4  113.73    5.72
  -5  -1   4  118.07    8.47
  -5  -1   4  118.96    5.78
  -5  -1   4  117.22    6.14
   5  -1  -3   56.52    2.83
  -5   1   3   65.04    5.35
  -5   1   3   67.46    3.10
  -5   1   3   63.92    3.58
  -5   1   3   64.17    2.84
  -5   1   3   64.36    3.34
  -5   1   3   72.29    4.80
  -5  -1   3   55.62    3.72
  -5  -1   3   57.90    2.79
  -5  -1   3   58.49    5.58
   5  -1  -2    3.58    0.60
   5  -1  -2    2.48    0.60
  -5   1   2    3.01    0.57
  -5   1   2    3.04    1.04
  -5   1   2    3.60    2.14
  -5   1   2    2.59    0.84
  -5   1   2    2.68    0.54
  -5   1   2    3.81    1.34
  -5  -1   2    3.65    0.77
  -5  -1   2    3.33    1.38
  -5  -1   2    4.52    2.17
   5  -1  -1  489.09   23.34
  -5   1   1  497.22   24.14
  -5   1   1  532.96   25.37
  -5   1   1  484.18   23.58
  -5   1   1  534.03   27.47
  -5   1   1  519.55   29.09
  -5   1   1  514.84   24.68
  -5   1   1  521.59   26.99
  -5  -1   1  449.22   21.99
  -5  -1   1  474.51   23.01
  -5  -1   1  484.59   27.25
  -5  -1   1  454.09   23.04
   5  -1   0  150.39    6.34
   5   1   0  120.40    5.41
  -5   1   0  129.37    5.72
  -5   1   0  126.56    6.98
  -5   1   0  129.25    5.93
  -5   1   0  126.44    7.94
  -5   1   0  125.32    6.88
  -5   1   0  133.25    6.54
  -5  -1   0  143.16    7.16
  -5  -1   0  147.82    6.39
  -5  -1   0  155.40    9.21
  -5  -1   0  154.65    6.91
   5  -1   1   19.42    1.27
   5   1   1   12.64    2.11
   5   1   1   14.99    1.18
  -5   1  -1   18.15    2.01
  -5   1  -1   18.93    2.74
  -5   1  -1   20.65    1.59
  -5   1  -1   18.19    2.29
  -5   1  -1   17.35    1.32
  -5   1  -1   17.62    1.18
  -5  -1  -1   19.58    3.16
  -5  -1  -1   19.59    1.68
  -5  -1  -1   20.36    1.44
  -5  -1  -1   17.72    2.05
   5  -1   2  116.81    5.35
   5  -1   2  107.27    6.24
   5  -1   2  116.00    9.40
   5   1   2  109.34    7.01
   5   1   2  106.42    4.99
  -5   1  -2  110.40    4.86
  -5   1  -2  114.92    5.28
  -5   1  -2  102.43    6.98
  -5   1  -2  108.57    5.92
  -5   1  -2  120.81    7.24
  -5  -1  -2  115.71    5.35
  -5  -1  -2  117.26    5.56
  -5  -1  -2  125.90    6.51
  -5  -1  -2  118.31    8.31
   5  -1   3   25.42    1.85
   5  -1   3   31.35    4.24
   5  -1   3   25.60    3.02
   5   1   3   26.62    1.86
   5   1   3   23.59    2.80
  -5   1  -3   35.05    3.83
  -5   1  -3   22.77    1.87
  -5   1  -3   28.82    3.47
  -5   1  -3   26.09    2.08
  -5   1  -3   26.38    1.61
  -5  -1  -3   24.17    2.04
  -5  -1  -3   25.21    1.73
  -5  -1  -3   27.67    3.94
  -5  -1  -3   25.33    2.21
   5  -1   4  523.46   27.10
   5  -1   4  546.64   30.42
   5  -1   4  546.51   28.09
   5  -1   4  523.86   31.08
   5   1   4  552.71   28.49
   5   1   4  541.26   30.17
  -5   1  -4  565.74   30.11
  -5   1  -4  542.00   32.30
  -5   1  -4  556.68   32.51
  -5   1  -4  556.21   27.92
  -5   1  -4  512.42   26.77
  -5  -1  -4  542.19   28.76
  -5  -1  -4  532.77   32.72
  -5  -1  -4  555.12   28.19
   5  -1   5   11.93    1.34
   5  -1   5    5.47    3.70
   5  -1   5   11.95    1.67
   5   1   5   13.27    1.42
   5   1   5   13.31    2.46
  -5   1  -5   11.56    1.82
  -5   1  -5    8.58    3.55
  -5   1  -5   10.09    1.19
  -5  -1  -5   13.12    1.96
  -5  -1  -5   11.64    3.93
  -5  -1  -5   12.08    1.42
   5  -1   6    1.11    0.85
   5  -1   6    1.78    0.99
   5  -1   6    2.03    2.95
   5   1   6    2.75    1.11
   5  -1   6    1.62    0.99
   5   1   6    1.62    1.30
  -5   1  -6    0.86    0.75
  -5   1  -6    0.38    3.30
  -5  -1  -6    2.16    3.62
  -5  -1  -6    0.91    0.86
  -5  -1  -6    1.75    1.14
   5   1   7    7.85    1.64
   5   1   7    9.10    2.07
   5  -1   7   10.05    1.53
   5  -1   7    9.55    1.20
   5  -1   7   10.27    1.33
  -5  -1  -7   10.96    1.41
  -5  -1  -7    9.18    1.97
   5   1   8   71.98    4.58
   5   1   8   74.22    4.50
   5  -1   8   68.17    4.00
   5  -1   8   71.04    4.14
  -5  -1  -8   67.41    4.30
  -5  -1  -8   58.12    3.69
   5   1   9    2.05    0.90
   5   1   9    3.05    1.04
   5  -1   9    2.72    0.85
   5  -1   9    1.79    0.91
  -5   2  13    1.35    0.75
  -5   2  13    2.03    0.69
  -5  -2  12    0.71    0.62
  -5   2  12    0.77    0.67
  -5   2  12    0.06    0.69
  -5  -2  11    7.09    1.16
  -5   2  11    6.55    1.28
  -5   2  11    6.60    1.63
  -5   2  11    9.31    1.39
  -5  -2  10    8.26    1.22
  -5   2  10    9.91    1.52
  -5   2  10   10.36    1.92
  -5   2  10   10.30    1.54
   5  -2  -9   46.85    7.41
  -5  -2   9   45.42    2.65
  -5   2   9   41.77    2.76
  -5   2   9   47.15    3.35
  -5   2   9   38.72    5.29
  -5   2   9   42.59    2.85
   5   2  -8   11.60    4.35
   5  -2  -8   14.07    4.63
  -5  -2   8   13.91    1.35
  -5  -2   8   13.55    1.75
  -5   2   8   11.22    3.75
  -5   2   8   14.45    1.57
  -5   2   8   13.95    1.64
  -5   2   8   16.35    2.43
   5  -2  -7   16.31    4.93
  -5  -2   7   16.32    1.75
  -5  -2   7   12.46    1.18
  -5   2   7   10.99    1.10
  -5   2   7   13.65    2.08
  -5   2   7   14.74    3.65
  -5   2   7   11.41    1.16
   5  -2  -6  155.01   12.22
  -5  -2   6  159.17   11.35
  -5  -2   6  160.19    8.06
  -5  -2   6  156.80    8.07
  -5   2   6  165.33    8.83
  -5   2   6  149.91   10.19
  -5   2   6  154.87    7.31
  -5   2   6  173.70    7.99
   5  -2  -5   38.97    3.81
   5  -2  -5   42.58    4.45
  -5  -2   5   37.81    2.48
  -5  -2   5   42.47    2.97
  -5  -2   5   36.34    4.58
  -5   2   5   35.10    2.13
  -5   2   5   39.32    3.01
  -5   2   5   34.21    4.02
  -5   2   5   36.47    2.22
   5  -2  -4    6.98    0.81
   5  -2  -4    8.55    2.50
   5  -2  -4    7.33    0.84
  -5  -2   4    9.79    1.22
  -5  -2   4    9.97    2.95
  -5  -2   4    7.77    1.65
  -5   2   4    8.95    0.97
  -5   2   4    8.82    2.37
  -5   2   4    7.71    0.92
  -5   2   4    9.29    3.37
  -5   2   4    9.32    1.43
   5  -2  -3  240.37   10.70
   5  -2  -3  238.09   10.67
   5  -2  -3  242.25   14.95
  -5  -2   3  250.00   12.41
  -5  -2   3  241.45   11.39
  -5  -2   3  231.60   13.92
  -5   2   3  239.41   14.99
  -5   2   3  250.27   11.32
  -5   2   3  233.95   13.34
  -5   2   3  236.16   11.40
  -5   2   3  243.85   10.96
   5  -2  -2  227.32   10.09
   5  -2  -2  227.06   13.44
   5  -2  -2  224.64   10.01
  -5  -2   2  211.15   10.00
  -5  -2   2  234.90   10.77
  -5  -2   2  229.15   13.50
  -5  -2   2  224.38   11.32
  -5   2   2  223.25   10.73
  -5   2   2  224.01   12.53
  -5   2   2  230.17   10.23
  -5   2   2  240.00   14.80
  -5   2   2  232.08   10.33
   5  -2  -1   28.19    5.32
   5  -2  -1   33.12    1.80
   5  -2  -1   33.24    1.98
  -5  -2   1   33.08    3.95
  -5  -2   1   31.68    1.83
  -5  -2   1   34.84    2.04
  -5  -2   1   32.14    2.63
  -5   2   1   30.42    3.60
  -5   2   1   32.08    2.02
  -5   2   1   31.82    1.75
  -5   2   1   34.12    3.24
  -5   2   1   33.06    1.74
   5   2   0  104.47    4.79
   5  -2   0  107.75    9.80
   5  -2   0  110.75    4.96
   5  -2   0  109.93    5.18
  -5  -2   0  106.91    5.02
  -5  -2   0  114.26    5.23
  -5  -2   0  111.53    7.65
  -5  -2   0  101.26    5.55
  -5   2   0  105.08    4.64
  -5   2   0  108.60    5.51
  -5   2   0  104.55    7.17
  -5   2   0  100.66    6.50
   5   2   1  170.88    7.84
   5  -2   1  186.71    8.77
   5  -2   1  194.13    8.84
   5  -2   1  185.44   14.08
  -5  -2  -1  205.76    9.39
  -5  -2  -1  186.90    8.95
  -5  -2  -1  144.10   10.33
  -5  -2  -1  183.94    9.24
  -5   2  -1  197.69   12.65
  -5   2  -1  190.72   11.27
  -5   2  -1  187.69    8.43
   5   2   2   82.97    4.09
   5   2   2   79.99    6.69
   5  -2   2   82.69    4.12
   5  -2   2   86.05    8.01
   5  -2   2   83.91    4.44
  -5  -2  -2   79.28    6.63
  -5  -2  -2   77.58    3.92
  -5  -2  -2   83.19    4.61
  -5  -2  -2   82.80    4.69
  -5   2  -2   88.02    6.39
  -5   2  -2   92.07    6.55
  -5   2  -2   88.56    4.10
   5   2   3   30.28    4.77
   5   2   3   25.94    2.01
   5  -2   3   31.29    2.23
   5  -2   3   26.60    2.31
   5  -2   3   28.00    3.28
  -5  -2  -3   27.81    2.00
  -5  -2  -3   30.93    2.90
  -5  -2  -3   25.95    4.34
  -5  -2  -3   24.80    2.14
  -5   2  -3   29.23    4.04
  -5   2  -3   31.95    1.90
   5   2   4   55.31    5.98
   5   2   4   52.84    3.35
   5  -2   4   49.58    3.32
   5  -2   4   51.03    2.89
   5  -2   4   49.86    3.37
  -5  -2  -4   52.20    3.12
  -5  -2  -4   45.04    5.80
  -5  -2  -4   54.44    3.87
  -5   2  -4   57.64    6.19
  -5   2  -4   58.14    3.12
   5   2   5   21.00    3.65
   5   2   5   18.77    1.92
   5  -2   5   14.58    1.65
   5  -2   5   14.40    1.81
   5  -2   5   12.43    1.68
  -5  -2  -5   13.92    2.10
  -5  -2  -5   15.22    1.62
  -5  -2  -5   12.86    4.06
  -5   2  -5   12.55    3.92
  -5   2  -5   18.61    1.57
   5   2   6    6.32    3.02
   5   2   6    6.47    1.83
   5  -2   6   12.66    1.56
   5  -2   6   13.03    1.48
   5  -2   6   13.37    1.53
  -5  -2  -6   11.88    1.99
  -5  -2  -6    6.31    5.10
  -5  -2  -6   11.68    1.50
  -5   2  -6    7.49    1.24
  -5   2  -6    4.50    4.59
   5   2   7    0.32    0.85
   5   2   7    0.96    1.09
   5  -2   7    0.00    0.55
   5  -2   7   -0.10    0.66
   5  -2   7    0.21    0.59
  -5  -2  -7   -0.40    0.79
  -5  -2  -7   -0.18    0.63
  -5   2  -7    0.19    0.55
   5   2   8   16.07    1.94
   5   2   8   14.31    2.30
   5  -2   8   16.14    1.62
   5  -2   8   17.20    1.68
   5  -2   8   18.09    1.58
  -5  -2  -8   17.15    2.00
  -5  -2  -8   16.05    1.64
  -5   2  -8   13.92    1.58
   5   2   9    3.57    1.08
   5   2   9    3.34    0.88
   5  -2   9    3.01    0.89
   5  -2   9    1.54    0.96
   5  -2   9    3.00    0.93
  -5  -2  -9    1.78    0.95
  -5   3  12    0.69    0.64
  -5   3  12    0.80    0.67
  -5  -3  11    1.68    0.99
  -5   3  11    6.22    1.06
  -5   3  11    6.04    1.07
  -5  -3  10    0.61    0.78
  -5   3  10    0.90    0.92
  -5   3  10    0.29    1.16
  -5   3  10    2.19    0.91
  -5   3   9    9.30    1.56
  -5   3   9   12.33    2.15
  -5   3   9   12.16    1.63
   5  -3  -8   36.30    7.03
  -5   3   8   29.83    5.87
  -5   3   8   33.31    3.04
  -5   3   8   30.35    2.01
  -5   3   8   31.39    2.09
   5  -3  -7   17.50    5.24
  -5  -3   7   17.81    1.97
  -5   3   7   18.91    4.21
  -5   3   7   17.57    2.39
  -5   3   7   19.16    1.82
  -5   3   7   17.14    1.50
   5  -3  -6    8.19    3.70
   5  -3  -6    3.61    0.75
  -5  -3   6    4.55    1.15
  -5  -3   6    2.84    3.36
  -5  -3   6    3.17    0.85
  -5  -3   6    4.74    1.47
  -5   3   6    7.12    1.14
  -5   3   6    6.36    2.80
  -5   3   6    4.63    1.50
  -5   3   6    6.33    1.05
   5  -3  -5   20.15    1.46
   5  -3  -5   24.47    2.32
   5  -3  -5   19.38    1.35
   5  -3  -5   32.93    4.78
  -5  -3   5   22.10    4.17
  -5  -3   5   18.84    1.73
  -5  -3   5   18.78    3.85
  -5  -3   5   19.61    1.44
  -5  -3   5   22.73    2.28
  -5   3   5   23.42    3.67
  -5   3   5   23.95    1.77
  -5   3   5   23.09    2.09
  -5   3   5   24.40    1.56
   5  -3  -4   10.36    1.02
   5  -3  -4    9.65    0.98
   5  -3  -4   13.18    3.65
   5  -3  -4   14.98    2.24
  -5  -3   4   11.42    1.26
  -5  -3   4    7.89    2.99
  -5  -3   4   11.77    3.65
  -5  -3   4    9.45    1.03
  -5  -3   4   13.35    1.86
  -5   3   4    6.52    2.88
  -5   3   4    6.21    1.39
  -5   3   4    7.00    1.05
   5  -3  -3  151.64    9.65
   5  -3  -3  162.24    7.28
   5  -3  -3  157.71    7.12
  -5  -3   3  165.31    8.10
  -5  -3   3  155.60   10.91
  -5  -3   3  159.49   10.31
  -5  -3   3  167.66    7.81
  -5  -3   3  161.76    8.71
  -5   3   3  165.16    7.78
  -5   3   3  151.07    7.60
  -5   3   3  160.28   10.32
  -5   3   3  161.26    7.50
   5  -3  -2  128.46    8.75
   5  -3  -2  129.95    5.88
   5  -3  -2  132.18    6.02
  -5  -3   2  125.07    8.67
  -5  -3   2  134.85    6.29
  -5  -3   2  122.06    5.73
  -5  -3   2  131.18    9.77
  -5  -3   2  140.66    6.73
  -5  -3   2  127.44    7.02
  -5   3   2  113.49    6.22
  -5   3   2  122.49    8.28
  -5   3   2  130.44    6.12
  -5   3   2  131.87    6.14
  -5   3   2  118.38    8.71
   5  -3  -1  104.85    4.90
   5  -3  -1   95.32    7.79
   5  -3  -1  109.45    5.23
  -5  -3   1  104.03    7.90
  -5  -3   1  112.65    5.28
  -5  -3   1  101.35    5.78
  -5  -3   1  102.33    4.89
  -5  -3   1  100.36    8.17
  -5   3   1  104.08    4.92
  -5   3   1   93.88    7.60
  -5   3   1   99.82    4.79
  -5   3   1  101.04    7.20
   5  -3   0   59.35    6.79
   5   3   0   57.83    2.92
   5  -3   0   54.81    3.12
   5  -3   0   57.85    3.05
  -5  -3   0   62.26    3.32
  -5  -3   0   58.83    3.20
  -5  -3   0   62.16    5.58
  -5  -3   0   61.35    4.06
  -5  -3   0   57.97    6.49
  -5   3   0   66.05    3.31
  -5   3   0   66.59    5.50
  -5   3   0   66.21    3.28
  -5   3   0   49.54    5.43
   5   3   1   11.95    1.24
   5  -3   1   15.49    1.52
   5  -3   1   19.42    3.60
   5  -3   1   17.49    1.68
  -5  -3  -1   16.01    1.48
  -5  -3  -1   12.26    3.67
  -5  -3  -1   16.53    2.09
  -5  -3  -1   14.49    1.80
  -5   3  -1   11.00    2.99
  -5   3  -1   15.42    1.40
   5   3   2   83.44    9.33
   5   3   2   79.43    4.10
   5  -3   2   92.29    4.98
   5  -3   2   81.89    5.49
   5  -3   2   86.40    4.83
  -5  -3  -2   92.22    4.82
  -5  -3  -2   94.19    5.38
  -5  -3  -2   79.30    7.43
  -5  -3  -2   84.69    5.01
  -5   3  -2   85.61    7.05
  -5   3  -2   86.28    4.34
   5   3   3   41.78    7.08
   5   3   3   36.32    2.46
   5  -3   3   40.22    2.39
   5  -3   3   31.59    2.09
   5  -3   3   36.29    2.66
   5  -3   3   31.89    2.80
  -5  -3  -3   33.57    5.65
  -5  -3  -3   35.48    3.33
  -5  -3  -3   36.10    2.27
  -5  -3  -3   36.07    2.66
  -5   3  -3   43.48    5.07
  -5   3  -3   37.39    2.39
   5   3   4  197.12   15.99
   5   3   4  178.28    9.14
   5  -3   4  166.41    8.54
   5  -3   4  172.14    8.47
   5  -3   4  145.76    7.96
   5  -3   4  171.60    8.25
  -5  -3  -4  173.60    8.91
  -5  -3  -4  164.20   12.67
  -5  -3  -4  177.48    9.97
  -5   3  -4  171.93   12.55
  -5   3  -4  188.24    9.08
   5   3   5   25.91    4.96
   5   3   5   19.44    2.07
   5  -3   5   16.17    1.61
   5  -3   5   18.07    1.84
   5  -3   5   19.87    1.84
  -5  -3  -5   21.36    2.59
  -5  -3  -5   20.98    1.95
  -5  -3  -5   17.77    5.25
  -5   3  -5   14.02    5.01
  -5   3  -5   21.68    1.82
   5   3   6    2.41    2.77
   5   3   6    1.61    1.21
   5  -3   6    2.12    1.02
   5  -3   6    1.33    0.87
   5  -3   6    2.02    0.87
  -5  -3  -6    2.49    1.43
  -5  -3  -6    2.09    1.07
  -5   3  -6    1.29    0.94
   5   3   7   10.90    1.84
   5   3   7   10.05    2.76
   5  -3   7    6.52    1.09
   5  -3   7    9.17    1.32
   5  -3   7    8.34    1.25
   5  -3   7    7.53    1.24
  -5  -3  -7    7.98    1.70
  -5  -3  -7    9.70    1.47
  -5   3  -7    9.81    1.29
   5  -3   8    7.94    1.08
   5   3   8    9.39    1.95
   5   3   8   10.41    1.45
   5  -3   8    9.01    1.16
  -5   3  -8    7.68    1.16
  -5  -3  -8    5.91    1.55
  -5  -3  -8    8.52    1.32
   5   3   9    2.74    0.99
   5   3   9    3.51    1.08
   5  -3   9    2.87    0.81
  -5  -3  -9    2.57    0.93
  -5   4  12    2.12    0.75
  -5   4  12    2.33    0.69
  -5   4  11    0.78    0.70
  -5   4  11    0.15    0.66
  -5   4  10   15.98    1.87
  -5   4  10   18.56    1.73
  -5  -4   9    0.91    0.98
  -5   4   9    5.54    1.16
  -5   4   9    3.81    1.60
  -5   4   9    5.25    1.17
  -5  -4   8    8.90    1.36
  -5   4   8    9.58    1.65
  -5   4   8   12.21    1.63
  -5   4   8   12.13    1.59
   5  -4  -7   29.10    2.00
   5  -4  -7   28.91    6.57
  -5  -4   7   27.26    2.10
  -5  -4   7   31.83    2.69
  -5   4   7   32.89    5.85
  -5   4   7   30.73    2.50
  -5   4   7   26.35    2.78
  -5   4   7   28.12    2.22
   5  -4  -6   68.71    3.69
   5  -4  -6   73.81    8.42
  -5  -4   6   72.82    3.92
  -5  -4   6   74.52    4.78
  -5   4   6   77.42    4.47
  -5   4   6   67.80    7.38
  -5   4   6   68.35    4.55
  -5   4   6   72.64    4.16
   5  -4  -5    4.32    1.05
   5  -4  -5    6.08    0.94
   5  -4  -5    6.65    0.96
   5  -4  -5    4.52    3.64
  -5  -4   5    3.97    3.03
  -5  -4   5    5.37    1.06
  -5  -4   5    7.96    1.69
  -5   4   5    4.13    1.26
  -5   4   5    2.78    1.38
  -5   4   5    2.33    3.03
  -5   4   5    3.72    1.12
   5  -4  -4   82.76    4.35
   5  -4  -4   81.41    4.06
   5  -4  -4   81.50    3.92
   5  -4  -4   91.83    8.28
  -5  -4   4   75.19    7.36
  -5  -4   4   71.20    3.98
  -5  -4   4   86.66    7.74
  -5  -4   4   79.39    4.03
  -5  -4   4   83.93    4.55
  -5  -4   4   85.32    5.55
  -5   4   4   83.92    4.50
  -5   4   4   72.32    4.40
  -5   4   4   86.01    6.68
  -5   4   4   78.13    3.91
   5  -4  -3   28.04    2.34
   5  -4  -3   27.48    1.87
   5  -4  -3   27.60    1.93
   5  -4  -3   28.49    4.57
  -5  -4   3   27.34    4.46
  -5  -4   3   21.27    5.55
  -5  -4   3   26.07    1.91
  -5  -4   3   27.06    2.10
  -5  -4   3   25.77    2.22
  -5  -4   3   28.19    3.23
  -5   4   3   37.88    2.42
  -5   4   3   25.22    2.24
  -5   4   3   32.77    4.49
  -5   4   3   31.28    2.29
   5  -4  -2  248.96   12.66
   5  -4  -2  262.14   12.48
   5  -4  -2  265.41   12.68
  -5  -4   2  257.52   12.41
  -5  -4   2  227.78   11.12
  -5  -4   2  225.31   11.25
  -5  -4   2  245.97   16.65
  -5  -4   2  262.95   13.37
  -5  -4   2  258.19   13.75
  -5  -4   2  255.69   16.10
  -5   4   2  254.95   12.51
  -5   4   2  260.19   12.74
  -5   4   2  238.07   15.25
   5  -4  -1   67.00    4.15
   5  -4  -1   67.95    3.64
   5  -4  -1   68.92    3.78
  -5  -4   1   67.57    6.39
  -5  -4   1   68.19    3.63
  -5  -4   1   65.31    3.38
  -5  -4   1   63.16    5.56
  -5  -4   1   67.47    4.74
  -5   4   1   64.56    3.69
  -5   4   1   58.81    5.72
  -5   4   1   63.23    3.72
   5  -4   0   27.81    3.13
   5  -4   0   29.44    2.13
   5  -4   0   28.84    2.18
  -5  -4   0   25.58    4.49
  -5  -4   0   27.42    4.92
  -5  -4   0   29.80    2.10
  -5  -4   0   26.21    2.90
  -5  -4   0   29.17    2.28
  -5   4   0   29.80    2.17
  -5   4   0   28.35    4.60
  -5   4   0   27.99    2.07
   5   4   1    2.73    1.04
   5  -4   1    4.47    1.69
   5  -4   1    4.80    1.19
   5  -4   1    3.51    1.20
  -5  -4  -1    2.51    1.02
  -5  -4  -1    4.07    3.05
  -5  -4  -1    2.87    3.20
  -5  -4  -1    4.82    1.28
  -5  -4  -1    3.18    1.55
  -5   4  -1    1.75    2.83
  -5   4  -1    4.17    1.06
   5   4   2    2.11    0.95
   5  -4   2    5.88    1.51
   5  -4   2    4.95    1.26
   5  -4   2    5.27    1.29
  -5  -4  -2    4.62    1.52
  -5  -4  -2    4.10    3.15
  -5  -4  -2    4.13    1.15
  -5  -4  -2    4.68    1.39
  -5   4  -2    1.72    2.88
  -5   4  -2    3.45    1.18
   5   4   3   11.68    6.67
   5   4   3    7.15    1.30
   5  -4   3    7.75    1.40
   5  -4   3    9.43    1.40
   5  -4   3    7.37    1.03
  -5  -4  -3    7.68    1.38
  -5  -4  -3    9.16    2.15
  -5  -4  -3    6.75    3.85
  -5   4  -3    6.58    3.63
  -5   4  -3    8.31    1.31
   5   4   4   31.66    7.95
   5   4   4   33.32    2.23
   5  -4   4   30.68    2.21
   5  -4   4   30.64    2.23
   5  -4   4   32.70    2.49
   5  -4   4   30.63    2.34
  -5  -4  -4   31.17    3.40
  -5  -4  -4   31.46    2.32
  -5  -4  -4   31.80    5.01
  -5   4  -4   36.45    6.41
  -5   4  -4   36.18    2.51
   5   4   5   21.17    6.48
   5   4   5   13.50    2.02
   5  -4   5   14.29    1.68
   5  -4   5   14.16    1.50
   5  -4   5   15.58    1.61
   5  -4   5   15.91    1.65
  -5  -4  -5   15.95    2.08
  -5  -4  -5   15.62    2.41
  -5   4  -5   15.23    1.71
   5   4   6    6.34    3.17
   5   4   6    5.48    1.45
   5  -4   6    3.10    1.07
   5  -4   6    3.34    1.01
   5  -4   6    5.65    1.07
  -5  -4  -6    4.17    1.76
  -5  -4  -6    4.26    1.19
  -5   4  -6    5.22    1.13
   5   4   7   10.39    1.53
   5   4   7   12.33    2.90
   5  -4   7    8.30    1.21
   5  -4   7    6.76    1.13
  -5  -4  -7   10.73    1.67
  -5  -4  -7    9.27    1.40
  -5   4  -7    9.84    1.20
   5   4   8   21.10    1.81
   5   4   8   19.55    2.24
  -5  -4  -8   23.47    2.18
  -5  -4  -8   19.45    1.75
  -5   4  -8   17.36    1.66
  -5   5  11    2.61    0.86
  -5   5  11    3.26    0.80
  -5   5  10    4.45    1.10
  -5   5  10    2.61    0.89
  -5   5   9    1.29    0.69
  -5   5   9    1.14    0.82
  -5  -5   9    1.17    0.84
  -5   5   8    2.30    1.02
  -5   5   8    0.68    0.89
  -5   5   8    2.28    0.92
  -5  -5   8    0.77    0.89
  -5   5   7   46.61    3.22
  -5   5   7   38.86    3.60
  -5   5   7   41.20    3.01
  -5  -5   7   42.38    2.83
  -5  -5   7   40.08    3.20
   5  -5  -6    6.24    1.07
   5  -5  -6    7.30    1.06
  -5   5   6    6.11    1.32
  -5   5   6    5.60    3.90
  -5   5   6    4.98    1.53
  -5   5   6    5.99    1.24
  -5  -5   6    6.01    1.32
  -5  -5   6    6.18    1.76
   5  -5  -5   10.89    1.63
   5  -5  -5   10.09    1.30
   5  -5  -5   12.04    1.36
  -5   5   5   10.38    1.54
  -5   5   5   10.40    4.26
  -5   5   5    5.80    1.66
  -5   5   5   10.81    1.46
  -5  -5   5   10.55    1.66
  -5  -5   5   10.23    5.02
  -5  -5   5   13.21    1.71
  -5  -5   5   12.93    2.20
   5  -5  -4    0.00    0.69
   5  -5  -4    0.16    0.66
   5  -5  -4    0.43    0.64
   5  -5  -4   -0.18    2.12
  -5   5   4    0.77    0.77
  -5   5   4    0.84    2.13
  -5   5   4    0.44    0.73
  -5  -5   4   -0.38    2.13
  -5  -5   4    0.09    0.67
  -5  -5   4    0.89    1.02
  -5  -5   4    0.31    1.28
   5  -5  -3    1.99    0.97
   5  -5  -3    2.05    0.93
   5  -5  -3    1.97    0.87
   5  -5  -3    0.17    2.80
  -5  -5   3    1.81    1.15
  -5   5   3    1.44    0.99
  -5   5   3    1.27    2.97
  -5   5   3    1.60    0.95
  -5  -5   3    2.14    2.63
  -5  -5   3    2.25    1.42
  -5  -5   3    2.82    1.69
   5  -5  -2   19.08    1.99
   5  -5  -2   19.51    1.87
   5  -5  -2   19.18    1.81
  -5   5   2   15.32    4.40
  -5   5   2   17.57    1.90
  -5   5   2   19.88    1.86
  -5  -5   2   13.82    1.62
  -5  -5   2   17.98    1.48
  -5  -5   2   16.41    4.51
  -5  -5   2   20.16    3.07
  -5  -5   2   18.47    2.75
   5  -5  -1   56.82    3.87
   5  -5  -1   60.12    3.65
   5  -5  -1   59.67    3.62
  -5  -5   1   52.15    7.29
  -5   5   1   58.99    3.54
  -5   5   1   57.55    5.52
  -5   5   1   57.53    3.44
  -5  -5   1   64.82    3.53
  -5  -5   1   61.40    3.59
  -5  -5   1   51.70    6.89
  -5  -5   1   59.90    4.74
   5  -5   0   49.27    3.43
   5  -5   0   33.55    2.79
   5  -5   0   44.99    2.66
  -5   5   0   46.65    3.05
  -5   5   0   45.05    5.64
  -5   5   0   48.74    3.13
  -5  -5   0   52.33    3.23
  -5  -5   0   41.24    7.26
  -5  -5   0   44.76    5.06
  -5  -5   0   53.42    3.66
  -5  -5   0   45.84    3.96
   5  -5   1   17.11    2.11
   5  -5   1   15.33    1.93
   5  -5   1   16.60    1.82
   5   5   1   10.14    1.32
  -5  -5  -1   18.04    1.95
  -5   5  -1   12.00    1.68
  -5   5  -1   15.09    4.49
  -5   5  -1   15.27    1.88
  -5  -5  -1   14.85    1.60
  -5  -5  -1   13.14    4.62
  -5  -5  -1   15.81    5.05
  -5  -5  -1   17.28    2.34
   5  -5   2   18.84    2.11
   5  -5   2   20.77    2.04
   5  -5   2   21.52    1.98
   5   5   2   16.11    1.89
  -5  -5  -2   19.36    2.37
  -5   5  -2   12.88    4.83
  -5   5  -2   20.20    2.10
  -5   5  -2   20.72    1.99
  -5  -5  -2   21.09    1.94
  -5  -5  -2   16.24    5.95
  -5  -5  -2   21.98    2.30
   5  -5   3   22.35    2.09
   5  -5   3   23.45    2.13
   5  -5   3   21.71    2.09
   5   5   3   32.04    9.80
   5   5   3   20.76    1.98
  -5   5  -3   25.19    2.27
  -5  -5  -3   23.54    2.17
  -5  -5  -3   23.20    2.96
   5   5   4   42.10    9.36
   5  -5   4   41.50    2.72
   5  -5   4   43.86    2.91
   5  -5   4   42.05    2.78
   5   5   4   50.05    3.33
  -5   5  -4   43.65    3.15
  -5  -5  -4   49.12    3.95
  -5  -5  -4   42.28    3.03
   5  -5   5    1.39    0.99
   5  -5   5    1.93    0.81
   5  -5   5    0.62    0.76
   5  -5   5    0.66    0.74
   5   5   5    0.45    3.63
   5   5   5    0.73    0.95
  -5   5  -5    1.89    0.97
  -5  -5  -5    1.68    1.27
  -5  -5  -5    0.77    0.97
   5   5   6   -0.02    1.74
   5  -5   6    0.05    0.60
   5  -5   6    0.33    0.51
   5   5   6    0.33    0.68
  -5   5  -6    0.27    0.64
  -5  -5  -6   -0.14    0.91
  -5  -5  -6    0.11    0.70
   5   5   7    0.83    0.79
   5   5   7    1.48    1.41
  -5   5  -7    0.70    0.72
  -5  -5  -7    1.09    0.90
  -5  -5  -7    0.95    0.80
  -5   6   9    3.34    1.01
  -5  -6   9    2.81    1.05
  -5   6   9    1.85    0.87
  -5  -6   8    1.42    0.92
  -5   6   8    2.75    0.86
  -5   6   8    1.36    0.89
  -5   6   8    2.46    0.90
  -5   6   7    5.77    1.23
  -5  -6   7    4.78    1.33
  -5  -6   7    4.98    1.46
  -5   6   7    4.26    1.21
  -5   6   7    5.43    1.11
   5  -6  -6   36.39    2.61
   5  -6  -6   33.70    2.20
  -5  -6   6   34.94    2.94
  -5  -6   6   34.51    3.15
  -5   6   6   36.44    2.84
  -5   6   6   37.24    2.62
  -5  -6   6   28.12    2.42
   5  -6  -5    0.60    0.78
   5  -6  -5    0.56    0.70
  -5  -6   5    1.06    0.79
  -5  -6   5    0.13    1.16
  -5  -6   5    0.99    1.20
  -5   6   5   -0.01    0.89
  -5   6   5    0.68    0.83
   5  -6  -4    1.78    0.94
   5  -6  -4    1.07    0.95
   5  -6  -4    1.17    0.92
  -5  -6   4    0.96    1.13
  -5  -6   4    1.46    1.46
  -5  -6   4    1.88    1.60
  -5   6   4    1.65    1.03
  -5   6   4    1.35    0.96
   5  -6  -3    4.99    1.24
   5  -6  -3    6.28    1.30
   5  -6  -3    6.59    1.32
  -5  -6   3    5.35    2.01
  -5  -6   3    4.88    1.29
  -5  -6   3    3.83    2.28
  -5   6   3    4.05    1.30
  -5   6   3    5.06    1.27
   5  -6  -2   38.39    2.93
   5  -6  -2   41.94    3.10
   5  -6  -2   41.92    2.98
   5  -6  -2   34.99    6.68
  -5  -6   2   39.12    3.66
  -5  -6   2   43.46    4.17
  -5   6   2   39.44    3.12
  -5   6   2   31.00    6.81
  -5   6   2   37.18    2.92
  -5  -6   2   35.55    6.49
   5  -6  -1   35.38    2.97
   5  -6  -1   33.75    2.75
   5  -6  -1   35.95    2.85
   5  -6  -1   31.16    6.27
  -5   6   1   38.95    2.95
  -5  -6   1   35.05    2.55
  -5  -6   1   31.13    5.83
  -5  -6   1   35.60    3.89
  -5   6   1   30.88    6.61
  -5   6   1   35.66    2.86
   5  -6   0   37.97    3.06
   5  -6   0   37.33    2.97
   5  -6   0   35.24    2.75
  -5  -6   0   38.48    2.68
  -5  -6   0   34.69    3.50
  -5   6   0   34.35    2.80
  -5   6   0   35.11    2.88
  -5  -6   0   25.57    2.28
   5  -6   1    0.88    0.85
   5  -6   1    1.55    1.05
   5  -6   1    1.33    0.98
  -5  -6  -1    0.69    0.81
  -5  -6  -1    0.35    1.00
  -5  -6  -1    1.29    1.22
  -5   6  -1    0.22    0.71
  -5   6  -1   -0.02    0.94
   5  -6   2   25.61    2.17
   5  -6   2   24.50    2.30
   5  -6   2   25.20    2.01
  -5  -6  -2   20.31    1.90
  -5  -6  -2   27.67    2.55
  -5  -6  -2   27.05    2.56
  -5   6  -2   23.54    2.27
  -5   6  -2   25.72    2.30
   5  -6   3   14.99    1.78
   5   6   3   14.99    7.06
   5   6   3   14.38    1.64
   5  -6   3   16.35    1.70
   5  -6   3   14.56    1.59
  -5  -6  -3   11.55    1.57
  -5  -6  -3   18.13    2.44
  -5   6  -3   17.78    1.88
  -5   6  -3   15.84    1.74
   5  -6   4    1.13    0.69
   5   6   4    0.43    3.39
   5   6   4    0.28    0.74
   5  -6   4    0.80    0.69
   5  -6   4    0.59    0.65
  -5  -6  -4   -0.90    1.15
  -5  -6  -4    0.89    0.73
  -5   6  -4    0.56    0.77
  -5   6  -4    0.01    0.75
   5  -6   5    7.71    1.21
   5  -6   5    8.09    1.15
   5   6   5   10.21    3.88
   5   6   5   10.66    1.34
   5  -6   5    7.32    1.17
  -5  -6  -5   11.20    1.83
  -5  -6  -5    8.79    1.28
  -5   6  -5    9.32    1.40
  -5   6  -5    9.00    1.33
   5   6   6    3.45    2.01
   5   6   6    3.08    0.98
  -5  -6  -6    1.74    1.10
  -5  -6  -6    4.39    0.97
  -5   6  -6    3.39    0.84
  -5   6  -6    2.67    0.88
  -5   7   8    1.15    0.75
  -5  -7   7    0.46    0.77
  -5  -7   7    0.58    1.19
  -5   7   7    0.43    0.63
  -5   7   7    0.40    0.65
  -5   7   7    0.59    0.87
   5  -7  -6    3.53    0.90
  -5  -7   6    4.52    1.41
  -5  -7   6    4.58    1.47
  -5   7   6    1.19    1.03
  -5   7   6    4.74    1.12
  -5   7   6    4.59    1.06
   5  -7  -5    4.57    0.83
   5  -7  -5    3.57    1.03
  -5  -7   5    3.03    1.45
  -5  -7   5    4.37    1.58
  -5   7   5    2.73    0.97
  -5   7   5    2.23    0.92
   5  -7  -4    2.26    0.84
   5  -7  -4    1.66    0.94
   5  -7  -4    2.70    0.95
  -5  -7   4    1.94    1.66
  -5  -7   4    2.01    1.54
  -5   7   4    0.97    0.94
  -5   7   4    1.11    0.91
   5  -7  -3    2.80    1.03
   5  -7  -3    2.09    0.95
   5  -7  -3    3.39    1.00
  -5  -7   3    2.49    1.73
  -5   7   3    2.10    1.05
  -5   7   3    2.18    0.93
   5  -7  -2    3.85    1.08
   5  -7  -2    4.35    0.94
   5  -7  -2    4.41    1.11
  -5  -7   2    3.50    1.79
  -5   7   2    3.30    1.11
  -5   7   2    2.24    1.13
   5  -7  -1    2.74    1.15
   5  -7  -1    3.73    1.20
   5  -7  -1    4.42    1.14
  -5  -7   1    3.25    1.64
  -5   7   1    2.54    1.12
  -5   7   1    2.61    1.07
   5  -7   0   58.01    3.88
   5  -7   0   60.93    3.75
   5  -7   0   59.29    3.76
  -5  -7   0   66.59    3.91
  -5  -7   0   60.96    4.58
  -5   7   0   62.99    3.94
  -5   7   0   60.54    3.72
   5  -7   1    5.64    1.25
   5  -7   1    7.58    1.42
   5  -7   1    7.87    1.28
  -5  -7  -1    9.21    1.39
  -5  -7  -1    5.88    1.49
  -5   7  -1    5.39    1.31
  -5   7  -1    5.05    1.25
   5   7   2    7.43    6.05
   5  -7   2    7.60    1.12
   5  -7   2    6.14    1.11
   5  -7   2    8.22    1.30
  -5  -7  -2    7.47    1.48
  -5   7  -2    6.07    1.21
  -5   7  -2    6.49    1.19
   5  -7   3    2.41    0.81
   5  -7   3    2.42    0.95
   5  -7   3    2.27    0.83
   5   7   3    3.63    4.06
  -5  -7  -3    3.27    1.18
  -5   7  -3    1.55    0.89
  -5   7  -3    1.65    0.88
   5   7   4   11.32    4.00
   5  -7   4    9.72    1.21
   5  -7   4    5.21    1.27
   5  -7   4    8.33    1.34
  -5  -7  -4   14.11    1.52
  -5   7  -4    9.79    1.15
  -5   7  -4   10.77    1.21
  -5  -8   5    1.07    0.96
  -5   8   5    0.58    0.76
   5  -8  -4    0.55    0.51
   5  -8  -4    0.57    0.66
  -5   8   4    1.18    0.81
  -5  -8   4    1.21    1.02
  -5   8   4    0.89    0.70
   5  -8  -3    6.27    0.95
   5  -8  -3    5.76    1.09
   5  -8  -3    4.91    1.09
  -5   8   3    3.04    1.08
  -5  -8   3    4.79    1.57
  -5   8   3    3.78    1.03
   5  -8  -2    0.35    0.64
   5  -8  -2    0.01    0.61
   5  -8  -2    0.08    0.58
  -5  -8   2   -0.45    0.91
  -5   8   2    1.47    0.72
  -5   8   2    0.81    0.72
   5  -8  -1    0.77    0.63
   5  -8  -1    0.25    0.69
   5  -8  -1    0.74    0.66
  -5  -8   1    0.78    0.89
  -5   8   1    0.70    0.67
  -5   8   1    0.24    0.72
   5  -8   0    1.56    0.80
   5  -8   0    1.96    0.70
   5  -8   0    1.12    0.59
  -5  -8   0    0.52    1.06
  -5   8   0    2.01    0.92
  -5   8   0    2.28    0.83
   5  -8   1    4.13    0.86
   5   8   1    0.19    3.95
   5  -8   1    1.45    0.82
   5  -8   1    1.87    0.79
  -5   8  -1    2.72    0.97
  -5   8  -1    3.35    0.91
   5   8   2    1.22    2.77
   5  -8   2    2.41    0.80
  -6   0  12    0.16    0.45
  -6   0  12   -0.19    0.45
  -6   0  11    4.30    1.02
  -6   0  11    3.85    1.02
  -6   0  11    3.55    1.31
  -6   0  10   17.12    1.69
  -6   0  10   17.36    2.27
  -6   0  10   13.60    1.51
   6   0  -9   18.53    6.66
  -6   0   9   22.15    1.77
  -6   0   9   25.64    2.92
  -6   0   9   22.95    1.84
   6   0  -8   -0.53    1.77
  -6   0   8    0.27    0.47
  -6   0   8    0.09    0.46
  -6   0   8   -0.82    0.81
  -6   0   7   51.33    2.85
  -6   0   7   58.06    4.54
  -6   0   7   46.97    5.47
  -6   0   7   49.02    2.69
  -6   0   6   91.19    5.93
  -6   0   6   91.11    4.31
  -6   0   6  102.37    6.26
  -6   0   6  100.25   10.29
  -6   0   6   93.74    6.76
  -6   0   5    1.22    1.59
  -6   0   5    1.02    1.64
  -6   0   5    1.97    0.89
  -6   0   5    1.87    2.06
  -6   0   5    0.79    0.57
  -6   0   4   29.42    2.44
  -6   0   4   21.41    4.28
  -6   0   4   30.45    2.91
  -6   0   4   29.29    3.96
  -6   0   4   28.67    1.57
   6   0  -3    0.39    0.58
  -6   0   3    0.24    1.04
  -6   0   3    1.04    2.03
  -6   0   3    1.24    0.79
  -6   0   3   -0.35    1.71
  -6   0   2  604.44   36.05
  -6   0   2  566.29   28.97
  -6   0   2  587.82   30.01
  -6   0   2  607.23   33.39
   6   0  -1   99.69    4.60
  -6   0   1  106.94    7.09
  -6   0   1  107.56    7.82
  -6   0   1  109.30    5.69
  -6   0   1  111.04    5.38
   6   0   0  122.32    5.45
  -6   0   0  124.30    9.01
  -6   0   0  132.91    6.33
  -6   0   0  131.32    8.20
  -6   0   0  136.06    7.01
   6   0   1    0.60    0.54
  -6   0  -1    0.82    1.27
  -6   0  -1    0.12    1.01
  -6   0  -1    0.08    1.62
  -6   0  -1    0.41    0.62
   6   0   2    9.42    1.13
  -6   0  -2   11.68    1.82
  -6   0  -2   11.06    2.99
  -6   0  -2   10.88    2.02
  -6   0  -2    7.63    1.21
   6   0   3  119.73   10.39
   6   0   3  113.83    5.83
  -6   0  -3  118.42    9.59
  -6   0  -3  110.26    6.56
  -6   0  -3  116.03    5.77
   6   0   4   39.30    2.67
  -6   0  -4   41.50    2.66
  -6   0  -4   38.90    3.50
  -6   0  -4   38.98    6.04
   6   0   5   16.89    1.84
   6   0   5   16.62    1.65
  -6   0  -5   17.02    2.31
  -6   0  -5   15.99    1.76
   6   0   6    3.03    1.14
   6   0   6    2.58    1.10
  -6   0  -6    2.08    1.37
   6   0   7    3.32    1.04
   6   0   7    2.83    1.05
   6   0   7    3.17    1.04
   6   0   8    3.02    1.25
   6   0   8    2.92    0.86
   6   0   8    0.28    0.84
  -6   1  13    1.65    0.71
  -6  -1  12   13.92    1.40
  -6   1  12   16.14    1.48
  -6   1  12   13.58    1.38
  -6  -1  11    2.24    1.29
  -6  -1  11    2.68    0.96
  -6   1  11    3.68    1.02
  -6   1  11    4.95    1.43
  -6   1  11    5.29    0.96
  -6  -1  10    3.01    1.47
  -6  -1  10    4.61    1.03
  -6   1  10    4.66    1.69
  -6   1  10    6.07    1.08
  -6   1  10    4.66    1.14
   6   1  -9   12.73    6.91
   6  -1  -9   17.71    6.12
  -6  -1   9   23.67    2.56
  -6  -1   9   19.60    1.66
  -6   1   9   17.48    6.45
  -6   1   9   18.10    1.83
  -6   1   9   22.98    2.90
  -6   1   9   21.65    1.84
   6   1  -8   73.66    8.63
   6  -1  -8   87.69    9.64
  -6  -1   8   81.56    5.20
  -6  -1   8   86.89    4.40
  -6   1   8   79.58    4.32
  -6   1   8   92.01    6.05
  -6   1   8   78.05    4.08
  -6   1   8   82.79    9.20
   6  -1  -7   41.94    6.79
  -6  -1   7   37.32    3.40
  -6  -1   7   49.26    7.33
  -6  -1   7   45.03    3.69
  -6  -1   7   42.80    2.39
  -6   1   7   39.35    5.44
  -6   1   7   43.42    2.60
  -6   1   7   47.31    4.23
  -6   1   7   41.80    2.51
  -6  -1   6    7.31    2.46
  -6  -1   6    8.33    1.75
  -6  -1   6    5.29    3.77
  -6   1   6    8.08    1.09
  -6   1   6   11.61    2.78
  -6   1   6    7.15    1.96
  -6   1   6    8.22    4.45
  -6   1   6    7.24    1.01
  -6  -1   5  100.46    6.68
  -6  -1   5  100.32    9.49
  -6  -1   5   95.70    5.49
  -6   1   5   95.12    6.97
  -6   1   5  100.64    6.42
  -6   1   5   98.87    4.64
  -6   1   5  108.92    9.82
  -6   1   5  104.67    6.11
  -6  -1   4   15.72    4.20
  -6  -1   4   24.03    2.08
  -6  -1   4   19.58    3.23
  -6   1   4   15.39    1.26
  -6   1   4   18.61    2.76
  -6   1   4   12.94    1.90
  -6   1   4   11.85    4.35
  -6   1   4   16.17    1.32
  -6   1   4   17.23    2.97
   6  -1  -3   26.35    1.60
  -6   1   3   30.27    1.74
  -6   1   3   27.94    4.34
  -6   1   3   37.82    3.67
  -6   1   3   32.82    2.33
  -6   1   3   34.46    3.90
  -6   1   3   33.41    1.87
  -6  -1   3   28.95    3.80
  -6  -1   3   33.13    4.14
  -6  -1   3   27.43    1.89
   6  -1  -2   71.93    3.38
   6  -1  -2   66.59    3.23
  -6   1   2   68.58    5.65
  -6   1   2   81.25    3.79
  -6   1   2   68.95    4.90
  -6   1   2   68.89    3.30
  -6   1   2   67.77    6.40
  -6   1   2   70.99    3.89
  -6  -1   2   69.21    5.25
  -6  -1   2   75.08    3.72
  -6  -1   2   74.67    6.07
  -6  -1   2   71.47    3.81
   6  -1  -1   99.00    4.80
   6  -1  -1   99.13    4.53
   6   1  -1   99.02    4.46
  -6   1   1  116.40    7.27
  -6   1   1  117.90    5.53
  -6   1   1  112.11    6.75
  -6   1   1  127.26    8.78
  -6   1   1  110.72    4.86
  -6   1   1  124.80    5.36
  -6  -1   1   99.73    6.85
  -6  -1   1  106.69    5.32
  -6  -1   1  101.99    5.12
  -6  -1   1  101.61    8.11
   6  -1   0  164.24    7.40
   6   1   0  151.61    6.86
  -6   1   0  161.86    7.40
  -6   1   0  162.15    7.95
  -6   1   0  157.60    7.80
  -6   1   0  159.85    8.58
  -6   1   0  166.73    7.56
  -6   1   0  164.70   11.13
  -6  -1   0  153.90   10.53
  -6  -1   0  172.77    9.99
  -6  -1   0  175.12    8.24
  -6  -1   0  169.02    8.46
   6  -1   1    7.50    0.82
   6   1   1   10.51    1.06
  -6   1  -1    8.06    0.88
  -6   1  -1    6.95    2.71
  -6   1  -1    9.19    1.18
  -6   1  -1   11.45    2.93
  -6   1  -1   10.31    1.77
  -6  -1  -1   10.13    2.31
  -6  -1  -1   10.47    3.14
  -6  -1  -1    9.37    1.27
  -6  -1  -1    9.69    1.63
   6  -1   2    1.04    3.72
   6  -1   2    1.75    0.84
   6   1   2    2.68    0.79
  -6   1  -2    2.16    1.94
  -6   1  -2    2.75    2.34
  -6   1  -2    1.59    0.86
  -6   1  -2    1.69    1.36
  -6  -1  -2    0.61    2.42
  -6  -1  -2    2.43    1.07
  -6  -1  -2    3.34    0.87
  -6  -1  -2    0.13    1.42
   6  -1   3   84.01    4.45
   6  -1   3   85.28    8.23
   6   1   3   85.55    4.46
   6   1   3   77.07    5.05
  -6   1  -3   79.98    7.65
  -6   1  -3   86.84    7.49
  -6   1  -3   79.32    4.39
  -6   1  -3   80.77    4.58
  -6  -1  -3   88.64    4.60
  -6  -1  -3   82.54    6.68
  -6  -1  -3   92.88    5.79
  -6  -1  -3   85.49    5.11
   6  -1   4    4.36    1.90
   6  -1   4    5.88    1.26
   6   1   4    8.85    1.54
   6   1   4    8.30    1.31
  -6  -1  -4    5.46    1.15
  -6  -1  -4    5.88    1.74
  -6  -1  -4    3.97    3.49
   6  -1   5    9.76    1.83
   6  -1   5    9.22    1.54
   6   1   5   13.12    1.88
   6   1   5   12.93    1.70
  -6  -1  -5   10.09    1.45
  -6  -1  -5    7.72    5.29
  -6  -1  -5   12.95    2.24
   6  -1   6    1.02    0.88
   6  -1   6    1.32    0.67
   6   1   6   -0.46    0.95
   6   1   6    0.75    1.00
  -6  -1  -6    0.70    1.23
  -6  -1  -6    0.35    0.76
   6  -1   7    8.81    1.27
   6  -1   7    5.86    1.24
   6   1   7    6.24    1.37
   6   1   7    7.22    1.29
  -6  -1  -7    4.91    1.25
  -6  -1  -7    8.73    1.51
   6  -1   8    3.72    1.05
   6  -1   8    7.04    1.07
   6   1   8    7.84    1.11
   6   1   8    7.10    1.27
   6   1   8    9.43    1.19
  -6   2  12    2.72    0.80
  -6   2  12    1.95    0.83
  -6  -2  11    1.90    0.97
  -6   2  11    5.40    0.95
  -6   2  11    5.11    1.47
  -6   2  11    5.68    1.10
  -6  -2  10    0.43    0.80
  -6   2  10    1.99    0.93
  -6   2  10    1.98    0.96
  -6   2  10    2.55    1.30
  -6  -2   9   69.05    4.49
  -6   2   9   59.63    3.58
  -6   2   9   63.84    3.50
  -6   2   9   67.30    5.13
   6   2  -8   14.36    6.61
   6  -2  -8   32.77    6.95
  -6  -2   8   23.80    2.27
  -6   2   8   26.76    3.09
  -6   2   8   23.85    1.96
  -6   2   8   23.07    1.97
  -6   2   8   21.91    5.23
   6  -2  -7   21.64    6.28
  -6  -2   7   19.42    5.83
  -6  -2   7   24.29    2.48
  -6  -2   7   27.89    2.68
  -6   2   7   23.33    1.96
  -6   2   7   25.27    2.92
  -6   2   7   24.07    1.88
  -6   2   7   26.41    4.72
   6  -2  -6   73.57    9.08
   6  -2  -6   81.83    6.28
  -6  -2   6   78.77    4.83
  -6  -2   6   75.68    5.39
  -6  -2   6   82.33    8.69
  -6   2   6   82.48    5.47
  -6   2   6   77.56    7.15
  -6   2   6   80.08    4.13
  -6   2   6   84.26    4.19
   6  -2  -5    5.86    2.91
  -6  -2   5    7.27    2.20
  -6  -2   5    6.12    3.08
  -6  -2   5    6.84    1.40
  -6   2   5    6.70    2.60
  -6   2   5    5.06    1.26
  -6   2   5    5.36    1.04
  -6   2   5    5.27    0.97
  -6   2   5    3.62    2.82
   6  -2  -4   80.17    7.92
   6  -2  -4   67.99    3.31
   6  -2  -4   70.50    3.46
  -6  -2   4   79.80    7.36
  -6  -2   4   71.54    4.21
  -6  -2   4   78.40    5.73
  -6   2   4   80.84    6.39
  -6   2   4   80.32    3.85
  -6   2   4   80.99    4.44
  -6   2   4   84.58    8.29
  -6   2   4   80.17    3.93
   6  -2  -3  424.79   27.68
   6  -2  -3  423.96   20.26
   6  -2  -3  430.93   20.62
  -6  -2   3  431.58   22.61
  -6  -2   3  412.73   20.99
  -6  -2   3  413.12   25.88
  -6   2   3  404.68   23.63
  -6   2   3  386.63   24.94
  -6   2   3  407.68   20.97
  -6   2   3  413.31   19.98
  -6   2   3  428.24   20.74
   6  -2  -2   45.51    2.36
   6  -2  -2   46.56    8.00
   6  -2  -2   45.36    2.51
  -6  -2   2   42.53    5.27
  -6  -2   2   43.88    2.64
  -6  -2   2   41.29    2.66
  -6  -2   2   42.14    3.72
  -6   2   2   47.42    4.63
  -6   2   2   58.86    6.32
  -6   2   2   51.62    3.14
  -6   2   2   52.54    2.65
  -6   2   2   48.01    2.48
   6  -2  -1   29.08    7.41
   6  -2  -1   32.19    1.96
   6  -2  -1   32.17    2.16
  -6  -2   1   30.91    2.15
  -6  -2   1   31.09    4.27
  -6  -2   1   32.94    2.32
  -6  -2   1   31.07    3.80
  -6   2   1   31.60    1.84
  -6   2   1   32.23    3.64
  -6   2   1   31.00    2.20
  -6   2   1   30.67    1.83
  -6   2   1   28.33    3.99
   6   2   0   38.12    2.08
   6  -2   0   39.29    2.35
   6  -2   0   39.82    8.39
   6  -2   0   45.39    2.83
  -6  -2   0   39.94    2.78
  -6  -2   0   44.42    2.87
  -6  -2   0   41.31    5.32
  -6  -2   0   40.23    3.93
  -6   2   0   43.33    2.76
  -6   2   0   41.64    4.36
  -6   2   0   46.21    2.45
  -6   2   0   45.84    2.44
  -6   2   0   43.48    5.24
   6   2   1   58.39    3.03
   6   2   1   46.98    4.49
   6  -2   1   58.43    8.81
   6  -2   1   55.27    3.41
   6  -2   1   54.45    3.02
  -6  -2  -1   60.51    3.87
  -6  -2  -1   56.50    5.99
  -6  -2  -1   57.41    4.64
  -6  -2  -1   54.69    3.18
  -6   2  -1   61.01    5.46
  -6   2  -1   50.77    3.36
  -6   2  -1   58.57    5.99
  -6   2  -1   57.45    2.87
   6   2   2  138.08    6.68
   6   2   2  129.50    8.51
   6  -2   2  134.08    6.36
   6  -2   2  134.64    7.25
   6  -2   2  118.13   10.48
  -6  -2  -2  125.55   10.11
  -6  -2  -2  133.02    6.93
  -6  -2  -2  129.25    6.71
  -6  -2  -2  131.03    7.55
  -6   2  -2  134.98   10.08
  -6   2  -2  137.27    6.38
   6   2   3   -0.02    1.68
   6   2   3    0.66    0.86
   6  -2   3    0.76    1.71
   6  -2   3    1.22    0.89
   6  -2   3    1.02    0.84
  -6  -2  -3    1.48    0.93
  -6  -2  -3    1.76    1.05
  -6  -2  -3    0.60    1.92
  -6  -2  -3    0.99    1.08
  -6   2  -3    1.44    0.84
  -6   2  -3    1.48    2.30
   6   2   4   38.00    3.83
   6   2   4   40.76    2.87
   6  -2   4   40.10    2.74
   6  -2   4   40.55    3.09
   6  -2   4   44.31    2.66
  -6  -2  -4   45.07    3.79
  -6  -2  -4   44.42    6.82
  -6  -2  -4   45.27    2.98
  -6   2  -4   43.33    8.01
  -6   2  -4   41.47    2.58
   6   2   5    2.78    1.26
   6   2   5    3.05    2.39
   6  -2   5    3.51    1.24
   6  -2   5    2.60    1.22
  -6  -2  -5    1.93    1.68
  -6  -2  -5    4.35    1.17
  -6   2  -5    3.02    0.97
   6   2   6   54.42    4.08
   6   2   6   56.36    3.76
   6  -2   6   57.78    3.41
   6  -2   6   54.63    3.53
   6  -2   6   50.82    3.09
  -6  -2  -6   64.77    4.59
  -6  -2  -6   58.80    3.59
  -6   2  -6   52.48    3.28
   6   2   7   10.46    1.74
   6   2   7   12.39    1.52
   6  -2   7    9.70    1.26
   6  -2   7    9.22    1.32
  -6  -2  -7    9.08    1.28
  -6  -2  -7    8.78    1.81
   6   2   8    5.40    0.98
   6   2   8    1.69    1.09
   6  -2   8    0.86    0.82
   6  -2   8    2.70    0.80
  -6  -2  -8    2.68    1.01
  -6   3  12    9.78    1.19
  -6   3  12   11.25    1.17
  -6   3  11    0.61    0.64
  -6   3  11   -0.17    0.74
  -6   3  11    0.42    0.67
  -6   3  10    3.75    1.60
  -6   3  10    4.86    1.14
  -6   3  10    3.90    1.14
  -6   3   9   16.81    1.72
  -6   3   9   19.27    2.50
  -6   3   9   19.28    1.97
   6  -3  -8   82.86   11.20
  -6   3   8   76.73    9.51
  -6   3   8   86.73    4.50
  -6   3   8   85.60    4.91
  -6   3   8   90.25    6.06
   6  -3  -7    3.87    4.64
  -6  -3   7    2.69    1.61
  -6  -3   7    2.19    1.60
  -6   3   7    3.54    3.55
  -6   3   7    4.44    1.14
  -6   3   7    4.81    1.16
  -6   3   7    4.70    1.70
   6  -3  -6   14.46    5.49
   6  -3  -6   12.67    1.71
  -6  -3   6   13.49    1.73
  -6  -3   6   16.27    2.81
  -6  -3   6    7.36    4.96
  -6   3   6   15.15    1.55
  -6   3   6   15.53    3.91
  -6   3   6   15.01    2.22
  -6   3   6   15.52    1.58
   6  -3  -5    1.92    0.77
   6  -3  -5    1.38    3.93
   6  -3  -5    2.37    1.61
  -6  -3   5    2.01    1.14
  -6  -3   5    0.57    2.97
  -6  -3   5    2.73    2.13
  -6   3   5    5.18    2.73
  -6   3   5    4.42    1.38
  -6   3   5    5.03    1.03
  -6   3   5    4.76    1.02
   6  -3  -4   44.16    2.46
   6  -3  -4   52.57    5.36
   6  -3  -4   45.61    2.52
   6  -3  -4   52.63    7.29
  -6  -3   4   45.54    3.10
  -6  -3   4   43.82    6.33
  -6  -3   4   45.96    4.81
  -6   3   4   45.50    2.68
  -6   3   4   44.68    5.38
  -6   3   4   42.21    3.29
  -6   3   4   45.81    2.75
   6  -3  -3  213.41   10.23
   6  -3  -3  209.04    9.75
   6  -3  -3  200.38   13.86
  -6  -3   3  199.64   10.05
  -6  -3   3  201.22   14.32
  -6  -3   3  216.73   13.02
  -6   3   3  186.13   12.90
  -6   3   3  212.99   10.20
  -6   3   3  204.86   10.77
  -6   3   3  203.26    9.86
  -6   3   3  188.34   12.53
   6  -3  -2  167.26    7.82
   6  -3  -2  163.08    7.86
   6  -3  -2  163.22   12.34
  -6  -3   2  177.37    8.68
  -6  -3   2  165.37    8.01
  -6  -3   2  166.23   11.74
  -6  -3   2  166.79   10.43
  -6   3   2  165.30    7.92
  -6   3   2  152.66    8.11
  -6   3   2  159.19   10.79
  -6   3   2  155.99   12.31
  -6   3   2  160.70    7.80
   6  -3  -1   28.64    1.90
   6  -3  -1   31.49    5.81
   6  -3  -1   31.13    2.18
  -6  -3   1   29.23    4.63
  -6  -3   1   29.48    2.24
  -6  -3   1   28.67    2.21
  -6  -3   1   32.06    3.83
  -6   3   1   19.95    4.86
  -6   3   1   26.35    1.87
  -6   3   1   25.17    1.82
  -6   3   1   25.80    3.76
   6  -3   0   10.05    4.68
   6  -3   0    7.98    1.16
   6  -3   0    7.54    1.11
  -6  -3   0    6.05    3.70
  -6  -3   0    7.26    1.55
  -6  -3   0    9.42    1.45
  -6  -3   0    7.62    2.56
  -6   3   0    8.71    1.15
  -6   3   0    8.64    3.10
  -6   3   0    9.41    1.19
   6   3   1   27.40    4.90
   6   3   1   19.14    1.59
   6  -3   1   24.35    4.85
   6  -3   1   20.73    1.74
   6  -3   1   23.26    1.71
  -6  -3  -1   14.15    4.53
  -6  -3  -1   23.32    2.50
  -6  -3  -1   20.77    2.00
  -6  -3  -1   22.57    3.07
  -6   3  -1   22.01    1.73
  -6   3  -1   27.75    4.23
  -6   3  -1   21.60    1.76
   6   3   2   29.03    5.12
   6   3   2   27.78    1.98
   6  -3   2   23.00    3.39
   6  -3   2   25.80    2.32
   6  -3   2   28.03    2.53
  -6  -3  -2   29.34    2.56
  -6  -3  -2   25.40    2.31
  -6  -3  -2   22.65    4.11
  -6  -3  -2   27.19    2.90
  -6   3  -2   23.93    4.74
  -6   3  -2   31.67    2.14
   6   3   3  107.71    9.01
   6   3   3  103.15    5.37
   6  -3   3  114.98    6.29
   6  -3   3  102.61    5.82
   6  -3   3  104.07    5.89
  -6  -3  -3   98.47   10.02
  -6  -3  -3  109.26    7.12
  -6  -3  -3  107.28    5.97
  -6  -3  -3   98.84    5.92
  -6   3  -3   98.92   10.00
  -6   3  -3  113.61    5.74
   6   3   4   26.45    4.84
   6   3   4   26.33    2.45
   6  -3   4   32.34    2.43
   6  -3   4   32.58    2.67
   6  -3   4   36.51    2.79
  -6  -3  -4   33.83    3.50
  -6  -3  -4   32.86    2.79
  -6  -3  -4   18.23    6.35
  -6   3  -4   28.90    2.23
   6   3   5    6.92    2.58
   6   3   5    6.69    1.41
   6  -3   5    5.13    1.30
   6  -3   5    4.46    1.18
  -6  -3  -5    5.07    1.41
  -6  -3  -5    5.55    1.89
  -6   3  -5    3.23    1.13
   6   3   6    2.52    1.10
   6   3   6    2.23    1.69
   6  -3   6    2.88    0.89
   6  -3   6    2.33    0.93
  -6  -3  -6    3.74    1.45
  -6  -3  -6    2.42    1.06
  -6   3  -6    1.88    0.88
   6   3   7   11.18    1.43
   6   3   7    9.78    1.67
   6  -3   7    9.05    1.13
   6  -3   7    4.01    1.29
  -6  -3  -7   10.63    1.58
  -6  -3  -7    9.75    1.24
  -6   3  -7    5.06    1.15
   6   3   8    2.30    0.76
  -6  -3  -8    0.72    0.81
  -6   4  11    7.07    1.11
  -6   4  11    9.20    1.17
  -6   4  10    4.79    1.06
  -6   4  10    4.04    1.13
  -6   4  10    5.85    1.01
  -6   4   9   16.74    2.32
  -6   4   9   17.83    1.79
  -6   4   9   16.91    1.73
  -6   4   8    5.15    1.23
  -6   4   8    5.00    1.63
  -6   4   8    4.68    1.23
  -6  -4   7   24.20    2.98
  -6   4   7   29.98    3.15
  -6   4   7   33.77    2.58
  -6   4   7   26.31    2.46
   6  -4  -6   28.64    1.95
   6  -4  -6   32.38    7.24
  -6  -4   6   32.40    3.50
  -6   4   6   24.92    2.16
  -6   4   6   28.30    5.70
  -6   4   6   26.05    2.21
  -6   4   6   23.50    2.67
   6  -4  -5    0.88    0.90
   6  -4  -5    0.36    0.70
   6  -4  -5    0.63    0.74
   6  -4  -5    2.63    3.11
  -6  -4   5    0.68    1.01
  -6  -4   5   -0.60    1.69
  -6   4   5    1.71    0.86
  -6   4   5    2.60    2.68
  -6   4   5    0.69    1.14
  -6   4   5    1.67    0.93
   6  -4  -4   11.07    1.62
   6  -4  -4    9.53    1.21
   6  -4  -4    9.94    1.16
   6  -4  -4    9.11    4.69
  -6  -4   4    8.26    4.33
  -6  -4   4    9.88    1.46
  -6  -4   4   10.53    1.51
  -6  -4   4   11.36    2.96
  -6   4   4    9.47    1.38
  -6   4   4    7.14    1.79
  -6   4   4    6.72    3.76
  -6   4   4    8.68    1.44
   6  -4  -3   28.01    3.02
   6  -4  -3   26.73    1.99
   6  -4  -3   25.72    2.01
  -6  -4   3   25.90    2.08
  -6  -4   3   21.56    5.66
  -6  -4   3   29.31    4.50
  -6  -4   3   28.73    2.08
  -6  -4   3   26.30    4.27
  -6   4   3   34.84    2.44
  -6   4   3   19.35    2.59
  -6   4   3   30.55    2.36
  -6   4   3   32.37    5.15
   6  -4  -2  219.44   12.76
   6  -4  -2  229.32   11.23
   6  -4  -2  238.94   11.68
  -6  -4   2  244.00   12.09
  -6  -4   2  159.18   12.83
  -6  -4   2  219.44   15.44
  -6  -4   2  229.29   14.28
  -6   4   2  232.81   11.29
  -6   4   2  208.01   14.83
  -6   4   2  227.36   11.48
   6  -4  -1   25.96    3.39
   6  -4  -1   27.48    2.10
   6  -4  -1   25.39    2.23
  -6  -4   1   26.56    5.01
  -6  -4   1   26.34    1.99
  -6  -4   1   26.51    2.15
  -6  -4   1   26.47    3.20
  -6   4   1   23.45    1.71
  -6   4   1   26.89    4.65
  -6   4   1   26.68    2.17
   6  -4   0   14.77    2.78
   6  -4   0   14.79    1.75
   6  -4   0   13.75    1.66
  -6  -4   0   15.07    1.78
  -6  -4   0    9.94    4.57
  -6  -4   0   17.29    1.79
  -6  -4   0   15.97    3.08
  -6   4   0   15.61    1.61
  -6   4   0    8.14    3.71
  -6   4   0   12.65    1.64
   6   4   1    0.09    0.66
   6  -4   1    0.78    1.22
   6  -4   1    0.05    0.75
   6  -4   1    0.08    0.89
  -6  -4  -1    0.84    2.66
  -6  -4  -1    0.87    0.94
  -6  -4  -1    0.20    0.74
  -6  -4  -1    0.11    1.29
  -6   4  -1    0.96    0.76
  -6   4  -1   -0.04    2.42
  -6   4  -1    0.53    0.73
   6   4   2  152.01   13.38
   6   4   2  139.39    6.88
   6  -4   2  150.62    8.37
   6  -4   2  163.79    8.69
   6  -4   2  151.95    8.27
  -6  -4  -2  132.78   12.73
  -6  -4  -2  148.73    8.08
  -6  -4  -2  148.60    8.65
  -6  -4  -2  164.52    9.34
  -6   4  -2  158.31    7.99
  -6   4  -2  159.81   13.40
  -6   4  -2  158.26    8.20
   6   4   3   25.91    6.08
   6   4   3   20.62    1.89
   6  -4   3   21.91    2.16
   6  -4   3   21.09    2.23
   6  -4   3   21.21    2.17
  -6  -4  -3   26.85    3.13
  -6  -4  -3   24.17    2.40
  -6   4  -3   20.23    1.74
   6   4   4   25.81    5.34
   6   4   4   27.07    2.33
   6  -4   4   29.81    2.19
   6  -4   4   27.72    2.24
   6  -4   4   30.30    2.30
  -6  -4  -4   29.99    3.35
  -6  -4  -4   28.04    2.58
  -6   4  -4   28.31    2.28
   6   4   5    8.44    2.87
   6   4   5    8.49    1.51
   6  -4   5   10.06    1.32
   6  -4   5    8.53    1.23
  -6  -4  -5    6.72    1.95
  -6  -4  -5    8.17    1.24
  -6   4  -5    7.49    1.31
   6   4   6    2.69    0.89
   6   4   6    2.89    1.80
   6  -4   6    1.87    0.82
   6  -4   6    1.17    0.84
  -6  -4  -6    2.46    1.30
  -6  -4  -6    2.28    0.94
  -6   4  -6    2.56    0.87
   6   4   7    0.04    0.57
   6   4   7    0.13    0.88
   6  -4   7   -0.02    0.54
  -6  -4  -7    0.16    0.82
  -6  -4  -7    0.00    0.63
  -6   4  -7    1.70    0.63
  -6   4  -7    0.11    0.57
  -6   5  10    0.88    0.76
  -6   5  10    0.82    0.65
  -6   5   9    3.47    1.00
  -6   5   9    3.38    0.98
  -6   5   8   24.79    2.20
  -6   5   8   22.47    2.48
  -6   5   8   27.18    2.11
   6  -5  -7    9.26    0.98
  -6   5   7   11.32    1.62
  -6   5   7    8.11    1.77
  -6   5   7   11.59    1.62
  -6  -5   7   11.63    2.00
   6  -5  -6    1.22    0.81
  -6   5   6    2.02    0.97
  -6   5   6    1.05    1.20
  -6   5   6    1.34    0.72
  -6  -5   6    0.49    0.99
  -6  -5   6    2.11    1.50
   6  -5  -5   16.10    1.79
   6  -5  -5   14.54    1.49
   6  -5  -5   15.62    1.52
  -6   5   5   13.33    1.87
  -6   5   5   14.11    1.51
  -6  -5   5   11.85    1.86
  -6  -5   5   18.83    3.03
   6  -5  -4   17.80    1.82
   6  -5  -4   16.72    1.67
   6  -5  -4   17.75    1.63
   6  -5  -4   11.04    6.34
  -6   5   4   15.77    1.94
  -6   5   4   13.23    5.06
  -6   5   4   15.61    1.84
  -6  -5   4    6.22    4.52
  -6  -5   4   13.64    2.22
  -6  -5   4   14.71    3.32
   6  -5  -3   22.77    2.16
   6  -5  -3   22.33    1.90
   6  -5  -3   22.72    1.86
  -6   5   3   23.78    2.16
  -6   5   3   24.18    4.44
  -6   5   3   22.20    1.80
  -6  -5   3   17.16    6.38
  -6  -5   3   28.72    3.87
   6  -5  -2   12.48    1.70
   6  -5  -2    9.17    1.51
   6  -5  -2   11.28    1.51
  -6   5   2   10.24    1.62
  -6   5   2    7.61    3.46
  -6   5   2    9.64    1.60
  -6  -5   2   10.65    1.85
  -6  -5   2    7.18    5.18
  -6  -5   2    8.87    2.87
   6  -5  -1   54.61    3.34
   6  -5  -1   58.11    3.55
   6  -5  -1   57.44    3.57
  -6   5   1   65.28    3.92
  -6   5   1   53.62    7.74
  -6   5   1   60.80    3.32
  -6  -5   1   53.27    3.33
  -6  -5   1   53.65    3.30
  -6  -5   1   40.04    6.26
  -6  -5   1   55.41    5.05
  -6  -5   1   41.96    9.81
   6  -5   0   58.39    4.21
   6  -5   0   60.99    3.82
   6  -5   0   57.07    3.66
  -6   5   0   47.47    7.63
  -6   5   0   52.42    3.54
  -6   5   0   55.65    3.61
  -6  -5   0   35.88    9.93
  -6  -5   0   54.09    3.55
  -6  -5   0   50.01    3.55
  -6  -5   0   56.02    5.09
   6  -5   1    8.92    1.82
   6  -5   1   10.05    1.73
   6  -5   1    9.87    1.64
  -6   5  -1    8.62    1.56
  -6   5  -1    9.89    1.55
  -6  -5  -1    7.81    1.75
  -6  -5  -1    7.75    1.52
  -6  -5  -1    8.41    2.11
   6  -5   2    6.19    1.44
   6  -5   2    5.03    1.37
   6  -5   2    6.09    1.25
   6   5   2    4.15    5.06
   6   5   2    4.34    1.12
  -6   5  -2    5.87    1.35
  -6   5  -2    7.14    1.31
  -6  -5  -2    4.72    1.69
  -6  -5  -2    5.09    1.38
  -6  -5  -2    4.69    1.87
   6  -5   3   12.20    1.47
   6  -5   3   10.71    1.59
   6  -5   3    9.22    1.45
   6   5   3    8.34    5.06
   6   5   3    8.86    1.35
  -6   5  -3    8.92    1.50
  -6   5  -3    9.33    1.49
  -6  -5  -3    9.41    1.55
  -6  -5  -3   13.82    2.25
   6  -5   4    7.42    1.17
   6  -5   4    6.63    1.25
   6  -5   4    7.78    1.18
   6   5   4    9.84    3.87
   6   5   4    6.99    1.13
  -6   5  -4    5.63    1.30
  -6   5  -4    5.34    1.23
  -6  -5  -4    6.63    1.92
  -6  -5  -4    6.24    1.36
   6  -5   5    1.25    0.78
   6  -5   5    0.60    0.78
   6   5   5    1.69    1.87
   6   5   5    2.32    0.89
  -6   5  -5    2.10    0.84
  -6   5  -5    1.78    0.79
  -6  -5  -5    2.50    1.27
  -6  -5  -5    0.73    0.91
   6  -5   6    1.23    0.69
   6   5   6    2.08    0.81
   6   5   6    1.80    1.31
  -6   5  -6    1.28    0.75
  -6   5  -6    2.23    0.75
  -6  -5  -6    0.58    0.97
  -6  -5  -6    1.53    0.90
  -6   6   9    1.05    0.79
  -6   6   9    2.81    0.76
  -6   6   8    0.81    0.75
  -6   6   8    1.00    0.68
  -6  -6   7    1.93    1.20
  -6  -6   7    3.39    1.44
  -6   6   7    6.21    1.13
  -6   6   7    3.81    1.16
  -6   6   7    6.72    1.05
   6  -6  -6    1.09    0.73
  -6  -6   6    1.40    1.06
  -6  -6   6    1.14    1.29
  -6   6   6    0.11    0.86
  -6   6   6    1.46    0.84
   6  -6  -5    2.64    1.02
   6  -6  -5    2.24    0.94
   6  -6  -5    2.28    0.84
  -6  -6   5    2.17    1.47
  -6  -6   5    3.16    1.85
  -6   6   5    4.27    1.15
  -6   6   5    3.03    0.88
   6  -6  -4    8.77    1.43
   6  -6  -4   10.54    1.40
   6  -6  -4   11.50    1.38
  -6  -6   4    8.91    2.80
  -6   6   4    9.60    1.64
  -6   6   4   10.28    1.55
   6  -6  -3   29.48    2.38
   6  -6  -3   30.40    2.46
   6  -6  -3   31.07    2.32
  -6  -6   3   32.14    4.07
  -6   6   3   25.39    2.39
  -6   6   3   26.33    2.40
   6  -6  -2   59.46    3.80
   6  -6  -2   56.73    3.71
   6  -6  -2   63.40    3.96
  -6  -6   2   61.74    5.49
  -6   6   2   58.99    3.85
  -6   6   2   54.08    3.58
   6  -6  -1    0.39    0.98
   6  -6  -1    0.89    0.91
   6  -6  -1   -0.05    0.88
  -6  -6   1    0.64    0.81
  -6  -6   1    0.70    1.63
  -6   6   1    1.23    0.94
  -6   6   1    0.90    0.89
   6  -6   0   19.01    2.04
   6  -6   0   18.15    2.07
   6  -6   0   18.69    1.97
  -6  -6   0   16.45    1.89
  -6  -6   0   18.21    1.90
  -6  -6   0   17.32    2.84
  -6   6   0   21.22    2.10
  -6   6   0   21.48    2.07
   6   6   1    4.22    4.54
   6  -6   1    3.65    1.22
   6  -6   1    3.98    1.18
   6  -6   1    4.11    1.08
  -6  -6  -1    2.61    1.24
  -6  -6  -1    1.75    1.04
  -6  -6  -1    1.19    1.37
  -6   6  -1    2.30    1.07
  -6   6  -1    2.62    1.13
   6   6   2   46.93    7.37
   6  -6   2   48.51    3.28
   6  -6   2   47.54    3.15
   6  -6   2   44.91    2.91
  -6  -6  -2   44.84    3.42
  -6  -6  -2   40.05    2.81
  -6   6  -2   47.78    3.10
  -6   6  -2   47.53    3.15
   6   6   3   11.40    5.04
   6  -6   3   18.06    1.71
   6  -6   3   17.92    1.68
   6  -6   3   17.22    1.52
  -6  -6  -3   20.20    2.35
  -6  -6  -3   16.13    1.70
  -6   6  -3   16.19    1.70
  -6   6  -3   15.48    1.68
   6   6   4    3.47    2.27
   6   6   4    0.55    0.92
   6  -6   4    3.45    1.07
   6  -6   4    3.03    0.80
   6  -6   4    1.74    0.82
  -6  -6  -4    3.90    1.25
  -6  -6  -4    3.23    0.96
  -6   6  -4    3.03    0.94
  -6   6  -4    2.76    0.92
   6   6   5    4.05    1.75
  -6  -6  -5    1.42    1.24
  -6  -6  -5    4.37    1.02
  -6   6  -5    5.49    0.95
  -6   6  -5    4.83    0.94
  -6   7   7    0.52    0.66
  -6   7   7    1.56    0.69
  -6  -7   6    0.32    0.83
  -6   7   6    0.03    0.60
  -6   7   6    0.05    0.67
  -6   7   6    0.57    0.54
   6  -7  -5    1.64    0.70
   6  -7  -5    0.43    0.63
  -6  -7   5    1.67    1.27
  -6   7   5    1.25    0.78
  -6   7   5    0.52    0.72
   6  -7  -4   14.60    1.66
   6  -7  -4   14.39    1.53
   6  -7  -4   18.07    1.51
  -6  -7   4   16.08    2.84
  -6   7   4   16.01    1.68
  -6   7   4   15.86    1.61
   6  -7  -3    4.85    0.86
   6  -7  -3    2.83    1.09
   6  -7  -3    5.31    1.02
  -6  -7   3    4.05    1.90
  -6   7   3    4.83    1.12
  -6   7   3    4.74    1.09
   6  -7  -2    0.05    0.68
   6  -7  -2   -0.07    0.66
   6  -7  -2    0.19    0.66
  -6  -7   2    0.15    1.17
  -6   7   2    0.52    0.65
  -6   7   2    0.34    0.61
   6  -7  -1    9.66    1.40
   6  -7  -1    9.24    1.36
   6  -7  -1   10.15    1.33
  -6  -7   1    9.08    1.98
  -6   7   1    9.94    1.42
  -6   7   1    8.83    1.30
   6  -7   0   22.78    2.02
   6  -7   0   21.27    1.92
   6  -7   0   24.92    1.93
  -6  -7   0   21.85    2.27
  -6   7   0   19.57    1.83
  -6   7   0   17.14    1.75
   6   7   1    0.70    2.31
   6  -7   1    0.01    0.55
   6  -7   1    0.14    0.64
   6  -7   1    0.90    0.63
  -6  -7  -1   -0.16    0.76
  -6  -7  -1    1.78    1.01
  -6   7  -1    0.32    0.69
  -6   7  -1    0.31    0.65
   6   7   2    3.63    3.13
   6  -7   2    8.22    1.10
   6  -7   2    6.43    0.97
   6  -7   2    8.15    1.00
  -6  -7  -2    0.50    1.37
  -6   7  -2    4.44    1.16
  -6   7  -2    7.42    1.05
   6   7   3    0.59    1.91
   6  -7   3    1.65    0.70
   6  -7   3    0.94    0.61
  -6  -7  -3    0.09    0.85
  -6   7  -3    1.21    0.72
  -6   7  -3    1.10    0.67
   6  -8  -2    0.84    0.61
  -6  -8   2    1.18    0.83
  -7   0  12    0.18    0.75
  -7   0  12    1.01    0.70
  -7   0  11    7.58    1.53
  -7   0  11    7.53    1.18
  -7   0  10   88.09    4.71
  -7   0  10   86.76    5.60
  -7   0   9   13.80    2.30
  -7   0   9   11.05    1.34
   7   0  -8    4.33    5.01
  -7   0   8    7.84    2.06
  -7   0   8    7.57    1.12
  -7   0   7   34.01    3.30
  -7   0   7   36.98    2.24
  -7   0   7   37.71    3.86
  -7   0   6   21.02    2.88
  -7   0   6   17.79    2.95
  -7   0   6   12.09    5.95
  -7   0   6   15.52    1.35
  -7   0   5   71.76    8.73
  -7   0   5   67.96    6.08
  -7   0   5   71.71    5.20
  -7   0   4    3.46    3.63
  -7   0   4    6.47    3.07
  -7   0   4    6.78    1.62
   7   0  -3    0.21    0.51
  -7   0   3    1.96    2.00
  -7   0   3    0.97    0.89
  -7   0   3   -0.65    2.29
   7   0  -2   24.34    1.65
  -7   0   2   24.40    4.52
  -7   0   2   28.02    4.86
  -7   0   2   25.91    2.35
   7   0  -1   22.57    1.58
  -7   0   1   26.50    4.61
  -7   0   1   24.19    3.86
  -7   0   1   25.30    2.30
  -7   0   1   25.40    2.08
   7   0   0  116.99    5.46
  -7   0   0  111.54    9.36
  -7   0   0  123.07    8.43
  -7   0   0  133.24    7.19
  -7   0   0  119.31    6.25
   7   0   1   10.79    1.20
  -7   0  -1   12.14    1.47
  -7   0  -1   14.05    2.18
  -7   0  -1   13.57    3.92
  -7   0  -1   12.94    2.52
   7   0   2   12.82    5.79
   7   0   2   10.71    1.28
  -7   0  -2    8.30    4.17
  -7   0  -2   11.12    1.47
  -7   0  -2   14.56    2.29
   7   0   3   41.50    2.56
   7   0   3   50.47    7.68
  -7   0  -3   41.07    2.64
  -7   0  -3   37.59    7.72
  -7   0  -3   37.29    3.50
   7   0   4   33.97    2.48
  -7   0  -4   32.30    2.46
  -7   0  -4   33.52    3.23
   7   0   5   39.98    3.12
   7   0   5   40.62    2.82
  -7   0  -5   31.26    2.54
   7   0   6    8.86    1.46
   7   0   6    8.74    1.33
   7   0   7   -0.28    0.58
   7   0   7   -0.02    0.56
  -7   1  12    0.31    0.61
  -7   1  12    1.11    0.66
  -7   1  11   13.40    1.36
  -7   1  11   13.35    1.83
  -7   1  11   11.04    1.34
  -7  -1  11    6.42    1.62
  -7   1  10    3.57    1.58
  -7   1  10    2.44    0.95
  -7   1  10    3.41    1.01
  -7  -1  10    1.51    1.32
  -7   1   9   22.48    3.01
  -7   1   9   24.74    1.95
  -7   1   9   24.37    2.40
  -7  -1   9   19.77    2.46
   7  -1  -8   29.82    8.17
   7   1  -8   19.01    8.18
  -7   1   8   42.26    2.73
  -7   1   8   42.61    2.68
  -7   1   8   45.47    4.17
  -7  -1   8   42.20    3.66
   7  -1  -7   13.19    5.28
  -7   1   7   14.52    2.45
  -7   1   7   10.20    1.34
  -7   1   7    9.49    1.28
  -7  -1   7   11.80    5.82
  -7  -1   7   14.27    2.36
  -7  -1   7   10.94    2.67
   7  -1  -6   34.06    5.19
  -7   1   6   35.45    7.13
  -7   1   6   35.96    3.62
  -7   1   6   33.96    2.20
  -7   1   6   33.04    2.22
  -7  -1   6   36.59    4.16
  -7  -1   6   30.88    6.51
  -7  -1   6   33.87    3.27
  -7   1   5   22.67    1.89
  -7   1   5   23.36    2.81
  -7   1   5   23.40    6.35
  -7   1   5   22.45    2.62
  -7   1   5   25.25    1.74
  -7  -1   5   20.99    4.15
  -7  -1   5   23.40    6.14
  -7  -1   5   22.92    2.30
  -7   1   4  429.82   23.38
  -7   1   4  482.72   27.36
  -7   1   4  410.03   27.82
  -7   1   4  457.52   22.52
  -7  -1   4  420.22   28.25
  -7  -1   4  434.64   25.96
  -7  -1   4  429.27   22.77
   7  -1  -3   23.44    1.65
  -7   1   3   30.59    4.14
  -7   1   3   24.31    2.30
  -7   1   3   29.43    5.62
  -7   1   3   25.90    1.63
  -7  -1   3   23.97    4.94
  -7  -1   3   28.14    5.45
  -7  -1   3   27.49    2.75
   7  -1  -2   12.19    1.19
   7  -1  -2   16.39    1.45
  -7   1   2   21.66    3.60
  -7   1   2   18.63    1.91
  -7   1   2   19.57    1.41
  -7   1   2   18.68    3.10
  -7  -1   2   16.88    1.86
  -7  -1   2   15.72    4.04
  -7  -1   2   14.24    1.81
  -7  -1   2   15.33    4.40
   7  -1  -1   78.67    4.18
   7  -1  -1   81.93    4.05
  -7   1   1   79.53    5.36
  -7   1   1   90.98    8.37
  -7   1   1   90.74    4.86
  -7  -1   1   76.93    7.87
  -7  -1   1   81.53    4.69
  -7  -1   1   82.15    7.42
  -7  -1   1   85.23    4.88
   7  -1   0   12.64    1.24
   7  -1   0   16.24    7.28
   7  -1   0   14.12    1.55
   7   1   0    7.72    1.05
  -7   1   0    9.57    1.50
  -7   1   0    8.72    3.81
  -7  -1   0   12.89    1.96
  -7  -1   0   15.16    3.31
  -7  -1   0   11.32    1.59
  -7  -1   0    9.05    3.91
   7  -1   1    1.15    0.78
   7  -1   1    1.80    0.80
   7  -1   1    2.10    4.75
   7   1   1    1.42    0.69
  -7   1  -1    1.00    0.82
  -7   1  -1   -0.14    2.69
  -7  -1  -1    2.50    1.38
  -7  -1  -1    1.81    0.99
  -7  -1  -1    0.21    2.59
  -7  -1  -1    1.67    1.80
   7  -1   2    9.64    1.27
   7  -1   2   10.53    5.11
   7  -1   2    9.92    1.67
   7   1   2    7.00    1.14
  -7   1  -2    5.97    1.29
  -7  -1  -2    6.06    4.03
  -7  -1  -2   10.11    1.42
  -7  -1  -2    9.96    1.62
  -7  -1  -2    9.52    1.97
   7  -1   3    2.22    2.20
   7  -1   3    1.89    1.19
   7  -1   3    3.13    0.92
   7   1   3    2.29    2.83
   7   1   3    1.53    0.88
  -7   1  -3    0.62    0.92
  -7  -1  -3    2.17    3.58
  -7  -1  -3    2.39    1.04
  -7  -1  -3    3.58    1.63
   7  -1   4   22.49    2.41
   7  -1   4   21.86    2.16
   7   1   4   25.46    2.18
  -7  -1  -4   25.08    3.11
  -7  -1  -4   23.75    2.23
   7  -1   5   27.73    2.31
   7  -1   5   24.85    2.36
   7   1   5   27.43    2.22
  -7  -1  -5   31.14    3.07
  -7  -1  -5   25.92    2.17
   7  -1   6   15.21    1.58
   7  -1   6   12.92    1.48
   7   1   6   13.01    1.49
  -7  -1  -6    9.12    1.44
   7  -1   7    3.23    0.83
   7  -1   7    0.88    0.84
   7   1   7    3.39    0.88
   7   1   7    1.81    0.87
  -7   2  12    6.31    0.92
  -7   2  11    0.56    1.05
  -7   2  11    0.99    0.66
  -7   2  11    0.71    0.74
  -7   2  10   34.65    2.21
  -7   2  10   35.07    2.28
  -7   2  10   35.44    3.21
  -7  -2   9   34.61    3.28
  -7   2   9   40.71    3.58
  -7   2   9   35.19    2.58
  -7   2   9   36.37    2.37
  -7  -2   8    3.14    1.55
  -7   2   8    5.96    1.07
  -7   2   8    6.47    2.18
  -7   2   8    7.63    1.22
   7  -2  -7   63.49   10.73
  -7  -2   7   65.91    4.54
  -7  -2   7   66.21   12.45
  -7  -2   7   62.96    4.96
  -7   2   7   63.87    3.49
  -7   2   7   69.50    9.87
  -7   2   7   61.01    4.58
  -7   2   7   66.00    3.63
   7  -2  -6   25.31    6.76
   7  -2  -6   22.54    3.51
  -7  -2   6   21.72    2.49
  -7  -2   6   12.40    5.92
  -7  -2   6   25.00    3.67
  -7   2   6   24.61    2.78
  -7   2   6   28.64    4.91
  -7   2   6   24.75    1.84
  -7   2   6   23.08    1.87
   7  -2  -5   56.59    7.04
  -7  -2   5   59.14    6.21
  -7  -2   5   54.73    4.02
  -7  -2   5   50.08    8.34
  -7   2   5   60.45    4.49
  -7   2   5   48.32    6.34
  -7   2   5   60.67    3.31
  -7   2   5   58.38    3.20
  -7   2   5   57.24    6.42
   7  -2  -4   15.26    1.39
   7  -2  -4   22.58    6.01
  -7  -2   4   11.73    4.75
  -7  -2   4   20.12    2.33
  -7  -2   4   19.19    4.52
  -7   2   4   16.84    3.81
  -7   2   4   16.53    2.34
  -7   2   4   17.09    1.49
  -7   2   4   16.67    1.67
  -7   2   4   18.63    5.39
   7  -2  -3  160.71   15.79
   7  -2  -3  161.39    7.48
   7  -2  -3  157.67    7.43
  -7  -2   3  159.05    8.03
  -7  -2   3  156.56   12.62
  -7  -2   3  175.75   12.68
  -7   2   3  157.43    7.30
  -7   2   3  168.45    7.92
  -7   2   3  171.27   12.01
  -7   2   3  173.31    9.01
  -7   2   3  158.94   13.33
   7  -2  -2   82.42   11.57
   7  -2  -2   73.07    3.73
   7  -2  -2   78.04    4.05
  -7  -2   2   77.83    4.34
  -7  -2   2   77.11    4.38
  -7  -2   2   68.06    6.62
  -7  -2   2   79.99    7.67
  -7   2   2   84.99    7.36
  -7   2   2   92.37    9.45
  -7   2   2   83.97    4.78
  -7   2   2   86.53    4.18
  -7   2   2   85.94    4.18
   7  -2  -1    9.98    7.26
   7  -2  -1    9.58    1.15
   7  -2  -1   10.34    1.32
  -7  -2   1   10.82    1.73
  -7  -2   1    9.94    1.49
  -7  -2   1    7.48    4.12
  -7  -2   1   11.40    3.57
  -7   2   1    9.64    1.37
  -7   2   1    9.86    4.66
  -7   2   1    8.51    3.55
  -7   2   1    9.55    1.47
  -7   2   1   10.70    1.12
   7   2   0    2.45    0.99
   7  -2   0    5.57    5.76
   7  -2   0    6.61    1.06
   7  -2   0    8.88    1.34
  -7  -2   0    6.54    1.56
  -7  -2   0    6.87    2.76
  -7  -2   0    6.42    1.36
  -7  -2   0    4.41    3.51
  -7   2   0    2.97    1.44
  -7   2   0    4.08    0.92
  -7   2   0    3.00    3.21
  -7   2   0    2.33    2.89
  -7   2   0    4.87    0.91
   7   2   1   38.62    2.39
   7  -2   1   42.58    2.73
   7  -2   1   43.98    7.04
   7  -2   1   46.63    3.20
  -7  -2  -1   44.23    3.05
  -7  -2  -1   41.85    6.14
  -7  -2  -1   45.40    3.57
  -7  -2  -1   46.09    4.48
  -7   2  -1   27.27    5.30
  -7   2  -1   39.91    2.32
  -7   2  -1   39.56    2.43
   7   2   2   68.58    3.74
   7  -2   2   69.55    6.71
   7  -2   2   74.03    4.01
   7  -2   2   75.56    4.10
  -7  -2  -2   76.78    5.15
  -7  -2  -2   72.09    8.43
  -7  -2  -2   72.21    4.77
  -7  -2  -2   76.30    4.44
  -7   2  -2   70.71    3.81
  -7   2  -2   68.59    3.63
   7   2   3   24.65    1.80
   7  -2   3   23.73    2.62
   7  -2   3   23.18    2.25
   7  -2   3   24.36    2.54
  -7  -2  -3   23.79    3.07
  -7  -2  -3   26.75    2.47
  -7  -2  -3   22.04    2.62
  -7   2  -3   20.08    1.81
   7   2   4   11.82    1.49
   7  -2   4    9.21    1.46
   7  -2   4    6.84    1.74
   7  -2   4    9.58    1.58
  -7  -2  -4   10.32    2.26
  -7  -2  -4    9.67    1.61
  -7   2  -4    9.41    1.52
   7   2   5    9.73    1.32
   7  -2   5    9.07    1.34
   7  -2   5    8.71    1.39
  -7  -2  -5    9.22    2.04
  -7  -2  -5   10.19    1.46
  -7   2  -5    7.18    1.18
   7   2   6    6.62    1.06
   7  -2   6    6.28    1.13
   7  -2   6    4.24    1.08
  -7  -2  -6    3.57    1.58
  -7  -2  -6    5.48    1.20
   7   2   7    1.98    0.70
   7   2   7    0.33    0.78
   7  -2   7    1.20    0.68
  -7   3  11    1.37    0.64
  -7   3  11    0.05    0.64
  -7   3  11    0.09    0.93
  -7   3  10    3.87    1.00
  -7   3  10    3.69    0.95
  -7   3  10    2.82    1.35
  -7   3   9   19.08    1.88
  -7   3   9   23.43    2.63
  -7   3   9   20.27    1.79
  -7   3   8   31.08    3.25
  -7   3   8   31.36    2.26
  -7   3   8   31.86    2.42
  -7  -3   7    1.10    1.62
  -7  -3   7    2.97    1.77
  -7   3   7    2.58    1.64
  -7   3   7    2.42    1.05
  -7   3   7    2.96    0.96
   7  -3  -6   28.64    2.48
   7  -3  -6   24.23    7.71
  -7  -3   6   24.00    2.30
  -7  -3   6   26.11    3.57
  -7  -3   6   14.37    8.42
  -7   3   6   25.16    1.66
  -7   3   6   22.85    2.70
  -7   3   6   21.03    5.50
  -7   3   6   23.22    1.87
   7  -3  -5   46.88    4.14
   7  -3  -5   39.64    8.19
  -7  -3   5   34.12    2.84
  -7  -3   5   30.78    7.79
  -7  -3   5   39.95    4.78
  -7   3   5   28.93    5.68
  -7   3   5   28.43    2.86
  -7   3   5   32.44    2.32
  -7   3   5   31.02    2.25
   7  -3  -4  242.97   11.57
   7  -3  -4  225.84   14.61
   7  -3  -4  250.63   20.01
   7  -3  -4  238.72   11.42
  -7  -3   4  212.80   17.23
  -7  -3   4  234.53   12.52
  -7  -3   4  251.58   15.99
  -7   3   4  231.49   11.48
  -7   3   4  220.04   15.44
  -7   3   4  238.89   11.74
  -7   3   4  251.97   13.31
   7  -3  -3   36.78    5.85
   7  -3  -3   29.49    2.02
   7  -3  -3   32.44    2.19
  -7  -3   3   30.57    2.64
  -7  -3   3   30.49    5.93
  -7  -3   3   32.37    5.12
  -7   3   3   33.62    5.43
  -7   3   3   32.56    2.93
  -7   3   3   32.13    2.11
  -7   3   3   31.83    1.92
   7  -3  -2  164.00   14.01
   7  -3  -2  166.05    8.01
   7  -3  -2  169.82    8.40
  -7  -3   2  150.44    7.97
  -7  -3   2  172.06    9.13
  -7  -3   2  142.07   12.30
  -7  -3   2  162.37   11.37
  -7   3   2  185.19    8.81
  -7   3   2  185.14    9.76
  -7   3   2  163.59   12.29
  -7   3   2  179.46    8.69
   7  -3  -1    1.54    0.80
   7  -3  -1    1.38    3.52
   7  -3  -1    1.77    0.86
  -7  -3   1    1.98    1.00
  -7  -3   1    1.85    1.09
  -7  -3   1    1.39    2.12
  -7  -3   1    2.34    2.88
  -7   3   1    0.30    2.58
  -7   3   1    1.46    0.78
  -7   3   1    0.89    0.77
   7  -3   0    5.15    3.44
   7  -3   0    4.07    1.18
   7  -3   0    4.15    0.80
  -7  -3   0    3.87    1.04
  -7  -3   0    3.60    1.43
  -7  -3   0    5.41    2.50
  -7  -3   0    2.04    2.91
  -7   3   0    3.38    1.01
  -7   3   0    3.43    0.96
  -7   3   0    2.73    3.28
   7   3   1   30.95    2.12
   7  -3   1   36.86    4.03
   7  -3   1   34.73    2.06
   7  -3   1   35.46    2.63
  -7  -3  -1   35.14    2.96
  -7  -3  -1   29.71    6.23
  -7  -3  -1   39.95    3.26
  -7  -3  -1   40.11    3.89
  -7   3  -1   34.81    2.31
  -7   3  -1   34.77    2.30
  -7   3  -1   33.57    7.11
   7   3   2   17.14    3.35
   7   3   2   17.60    1.64
   7  -3   2   28.54    2.98
   7  -3   2   21.79    2.06
   7  -3   2   23.93    2.36
  -7  -3  -2   21.90    2.84
  -7  -3  -2   20.34    2.44
  -7  -3  -2   26.72    2.93
  -7   3  -2   19.39    1.79
  -7   3  -2   19.78    1.76
   7   3   3   34.09    3.60
   7   3   3   34.14    2.32
   7  -3   3   30.68    2.49
   7  -3   3   31.36    2.67
   7  -3   3   32.89    2.50
  -7  -3  -3   30.13    3.50
  -7  -3  -3   34.15    2.85
  -7   3  -3   34.74    2.33
  -7   3  -3   32.78    2.20
   7   3   4    8.51    1.33
   7   3   4    6.38    2.08
   7  -3   4    7.33    1.05
   7  -3   4    8.21    1.30
   7  -3   4   10.48    1.43
  -7  -3  -4    8.29    2.12
  -7  -3  -4   10.15    1.58
  -7   3  -4    7.48    1.17
  -7   3  -4    7.88    1.28
   7   3   5    8.30    1.11
   7   3   5    3.82    1.44
   7  -3   5    5.82    1.07
   7  -3   5    5.16    1.04
  -7  -3  -5    6.41    1.27
  -7  -3  -5    5.79    1.71
  -7   3  -5    4.83    1.05
   7   3   6    1.24    0.69
   7  -3   6    0.82    0.68
   7  -3   6    1.48    0.71
  -7  -3  -6    1.35    1.11
  -7  -3  -6    1.97    0.82
  -7   3  -6    0.47    0.91
  -7   4  10    7.22    1.03
  -7   4  10    3.15    1.07
  -7   4  10    5.26    1.01
  -7   4   9   12.17    1.14
  -7   4   9   11.47    1.91
  -7   4   9   12.80    1.46
  -7   4   8   38.37    2.56
  -7   4   8   36.36    3.11
  -7   4   8   38.70    2.30
  -7  -4   7    8.96    2.31
  -7   4   7   13.47    1.64
  -7   4   7   13.45    2.19
  -7   4   7   14.59    1.64
  -7  -4   6   30.49    3.79
  -7   4   6   24.01    2.11
  -7   4   6   25.63    2.04
  -7   4   6   28.20    2.83
   7  -4  -5    1.56    0.78
   7  -4  -5    1.40    0.79
   7  -4  -5    1.22    1.06
  -7  -4   5    0.99    1.07
  -7  -4   5    0.27    2.17
  -7   4   5    0.83    0.91
  -7   4   5    0.24    1.33
  -7   4   5    2.13    0.96
   7  -4  -4   54.52    3.88
   7  -4  -4   49.60    2.88
   7  -4  -4   48.38    2.81
  -7  -4   4   43.26    3.13
  -7  -4   4   49.04    5.60
  -7   4   4   43.22    2.89
  -7   4   4   45.67    3.73
  -7   4   4   37.23    6.90
  -7   4   4   44.75    2.59
   7  -4  -3   88.65    5.83
   7  -4  -3   93.12    4.92
   7  -4  -3   96.18    4.99
  -7  -4   3   83.45   12.88
  -7  -4   3   96.18    5.45
  -7  -4   3   97.73    8.44
  -7   4   3  100.09    5.31
  -7   4   3  103.57   10.46
  -7   4   3  104.97    5.49
   7  -4  -2    5.83    2.00
   7  -4  -2    5.39    1.09
   7  -4  -2    5.75    0.92
  -7  -4   2    4.98    1.27
  -7  -4   2    3.89    4.33
  -7  -4   2    6.73    2.82
  -7   4   2    2.43    3.72
  -7   4   2    2.47    1.15
  -7   4   2    3.71    1.14
   7  -4  -1   15.49    1.70
   7  -4  -1   13.75    1.76
   7  -4  -1   13.30    2.69
  -7  -4   1   12.13    1.76
  -7  -4   1   15.68    1.79
  -7  -4   1    9.00    5.26
  -7  -4   1   15.14    3.58
  -7   4   1   13.75    1.67
  -7   4   1    9.75    5.02
  -7   4   1   14.42    1.61
   7   4   0   42.91    5.93
   7  -4   0   48.85    4.34
   7  -4   0   50.98    3.36
   7  -4   0   56.29    3.64
  -7  -4   0   49.27    3.45
  -7  -4   0   51.71    3.53
  -7  -4   0   49.43    5.06
  -7   4   0   45.42    3.02
  -7   4   0   43.21    3.02
   7   4   1   15.69    4.24
   7  -4   1   21.96    2.03
   7  -4   1   18.29    2.46
   7  -4   1   19.51    2.08
  -7  -4  -1   20.13    2.44
  -7  -4  -1   20.00    2.12
  -7  -4  -1   23.48    3.29
  -7   4  -1   17.81    1.76
  -7   4  -1   18.10    1.79
   7   4   2    0.52    2.31
   7   4   2    0.94    0.76
   7  -4   2    2.53    1.19
   7  -4   2    1.13    1.04
   7  -4   2    1.89    0.96
  -7  -4  -2    1.06    1.37
  -7  -4  -2    1.84    1.17
  -7  -4  -2    1.54    1.48
  -7   4  -2    2.28    0.93
  -7   4  -2    1.75    0.89
   7   4   3    1.24    1.85
   7   4   3    0.38    0.76
   7  -4   3    1.53    0.90
   7  -4   3    1.68    0.89
   7  -4   3    1.34    0.90
  -7  -4  -3    1.46    1.42
  -7  -4  -3    1.38    1.06
  -7   4  -3    0.53    0.84
  -7   4  -3    1.36    0.80
   7   4   4    8.92    1.25
   7   4   4    8.36    2.16
   7  -4   4    7.08    1.53
   7  -4   4    9.52    1.24
   7  -4   4    9.84    1.25
  -7  -4  -4   12.06    1.96
  -7  -4  -4   10.25    1.49
  -7   4  -4    8.75    1.26
  -7   4  -4    9.87    1.33
   7   4   5    2.61    0.87
   7   4   5    2.76    1.83
   7  -4   5    3.71    0.89
   7  -4   5    2.28    0.85
  -7  -4  -5    4.22    1.30
  -7  -4  -5    4.40    1.10
  -7   4  -5    1.61    0.89
  -7   4  -5    2.12    0.86
   7   4   6    6.44    0.91
   7  -4   6    7.39    0.94
  -7  -4  -6    1.74    1.42
  -7  -4  -6    3.56    1.15
  -7   5   9    0.43    0.66
  -7   5   9    0.96    0.66
  -7   5   8    9.47    1.25
  -7   5   8    4.20    1.31
  -7   5   8    9.17    1.25
  -7   5   7    8.38    1.16
  -7   5   7    2.68    1.58
  -7   5   7    7.35    1.20
  -7  -5   7    4.33    1.65
   7  -5  -6    3.90    0.87
  -7   5   6    4.49    1.06
  -7   5   6    4.04    1.09
  -7  -5   6    3.45    2.02
   7  -5  -5   41.54    2.84
   7  -5  -5   34.32    2.24
   7  -5  -5   37.15    2.41
  -7   5   5   37.62    2.72
  -7   5   5   36.70    2.76
  -7  -5   5   31.87    4.39
   7  -5  -4    3.34    1.16
   7  -5  -4    2.80    0.93
   7  -5  -4    3.33    0.90
  -7   5   4    2.27    1.07
  -7   5   4    2.50    0.87
  -7  -5   4    3.67    2.48
   7  -5  -3    1.12    1.05
   7  -5  -3    1.16    0.84
   7  -5  -3    1.36    0.83
  -7   5   3    0.81    0.93
  -7   5   3    1.33    0.90
  -7  -5   3    0.74    1.08
  -7  -5   3    3.38    2.14
   7  -5  -2   19.16    2.23
   7  -5  -2   18.94    1.88
   7  -5  -2   18.70    1.90
  -7   5   2   19.81    1.87
  -7   5   2   20.83    1.91
  -7  -5   2   17.92    2.09
  -7  -5   2   19.64    3.84
   7  -5  -1    4.82    1.41
   7  -5  -1    4.14    1.14
   7  -5  -1    4.20    1.22
  -7   5   1    2.94    1.18
  -7   5   1    3.25    1.13
  -7  -5   1    1.85    1.16
  -7  -5   1    2.70    1.22
  -7  -5   1    4.49    2.35
   7  -5   0   52.65    3.82
   7  -5   0   51.17    3.41
   7  -5   0   53.15    3.42
   7   5   0   56.72    7.37
  -7   5   0   52.77    3.50
  -7   5   0   53.90    3.47
  -7  -5   0   46.71    3.34
  -7  -5   0   46.32    3.30
  -7  -5   0   49.17    4.62
   7  -5   1    3.26    1.25
   7  -5   1    3.95    1.08
   7  -5   1    3.59    1.09
   7   5   1    5.05    2.82
  -7   5  -1    2.47    1.05
  -7   5  -1    2.76    1.06
  -7  -5  -1    2.26    1.31
  -7  -5  -1    2.33    1.12
  -7  -5  -1    1.37    1.52
   7  -5   2   13.11    1.65
   7  -5   2   15.13    1.52
   7  -5   2   12.04    1.47
   7   5   2   11.80    3.57
  -7   5  -2   12.09    1.49
  -7   5  -2   13.43    1.48
  -7  -5  -2   14.77    2.00
  -7  -5  -2   11.20    1.67
   7  -5   3    1.26    0.85
   7  -5   3    1.48    0.85
   7  -5   3    1.95    0.82
   7   5   3    0.91    1.87
  -7   5  -3    1.94    0.84
  -7   5  -3    1.28    0.82
  -7  -5  -3    1.46    1.28
  -7  -5  -3    1.61    0.98
   7  -5   4    0.52    0.62
   7  -5   4    0.12    0.60
   7   5   4    2.70    1.26
  -7   5  -4    0.38    0.65
  -7   5  -4    0.66    0.63
  -7  -5  -4    0.99    0.96
  -7  -5  -4    0.76    0.76
   7  -5   5    2.35    0.70
  -7   5  -5    3.31    0.73
  -7  -5  -5    0.56    1.08
  -7  -5  -5    0.68    0.86
  -7   6   8    0.48    0.61
  -7   6   8    0.81    0.63
  -7  -6   7   -0.14    0.79
  -7   6   7    0.34    0.60
  -7   6   7    0.26    0.56
   7  -6  -6    2.83    1.09
  -7  -6   6    3.59    1.65
  -7   6   6    7.66    1.19
  -7   6   6    7.02    1.08
   7  -6  -5    4.16    0.90
   7  -6  -5    1.72    0.88
  -7  -6   5    5.08    1.96
  -7   6   5    4.63    1.01
  -7   6   5    5.60    0.97
   7  -6  -4    4.94    1.26
   7  -6  -4    6.38    1.04
   7  -6  -4    7.88    1.11
  -7  -6   4    6.56    2.40
  -7   6   4    7.36    1.32
  -7   6   4    7.83    1.24
   7  -6  -3   11.69    1.46
   7  -6  -3   10.72    1.31
   7  -6  -3   12.21    1.35
  -7  -6   3   12.66    2.82
  -7   6   3   12.02    1.52
  -7   6   3   12.60    1.52
   7  -6  -2    1.80    0.97
   7  -6  -2    2.41    0.87
   7  -6  -2    1.61    0.68
  -7  -6   2    1.34    1.80
  -7   6   2    2.25    0.95
  -7   6   2    2.00    0.97
   7   6  -1    1.74    3.49
   7  -6  -1    5.99    1.16
   7  -6  -1    4.80    0.85
   7  -6  -1    5.93    1.04
  -7  -6   1    3.85    1.88
  -7   6   1    3.70    1.08
  -7   6   1    2.26    0.88
   7   6   0    1.17    2.34
   7  -6   0    1.63    0.79
   7  -6   0    0.66    0.75
   7  -6   0    0.72    0.75
  -7  -6   0    0.30    0.92
  -7  -6   0   -0.10    0.79
  -7  -6   0    0.71    1.26
  -7   6   0    1.11    0.77
  -7   6   0    0.65    0.78
   7   6   1    2.39    2.66
   7  -6   1    4.29    1.04
   7  -6   1    4.38    1.02
   7  -6   1    3.54    0.95
  -7  -6  -1    2.51    1.14
  -7  -6  -1    0.91    1.02
  -7  -6  -1    3.46    1.20
  -7   6  -1    2.17    1.01
  -7   6  -1    2.61    0.98
   7   6   2    6.33    2.87
   7  -6   2    7.31    1.15
   7  -6   2    7.53    1.14
   7  -6   2    8.92    1.03
  -7  -6  -2    0.78    1.39
  -7  -6  -2    5.40    1.19
  -7   6  -2    7.24    1.12
  -7   6  -2    4.79    1.11
   7  -6   3    7.29    1.03
   7  -6   3    9.28    1.10
   7  -6   3    8.42    1.03
  -7  -6  -3    8.86    1.46
  -7  -6  -3    5.15    1.12
  -7   6  -3    8.14    1.15
  -7   6  -3    8.24    1.12
  -7  -7   5   -0.16    0.67
  -7   7   5    0.16    0.46
  -7   7   5    0.00    0.43
   7  -7  -4    3.09    0.86
   7  -7  -4    1.38    0.72
  -7  -7   4    5.51    1.52
  -7   7   4    3.80    0.89
  -7   7   4    4.42    0.84
   7  -7  -3    1.36    1.07
   7  -7  -3    2.24    0.77
   7  -7  -3    1.77    0.80
  -7  -7   3    3.18    1.31
  -7   7   3    2.14    0.84
  -7   7   3    1.59    0.81
   7  -7  -2    7.32    1.10
   7  -7  -2    6.94    0.96
   7  -7  -2    7.29    1.04
  -7  -7   2    7.35    1.74
  -7   7   2    6.72    1.09
  -7   7   2    6.78    1.05
   7  -7  -1    2.09    0.73
   7  -7  -1    1.27    0.74
   7  -7  -1    1.00    0.73
  -7  -7   1    1.12    1.18
  -7   7   1    1.28    0.77
  -7   7   1    1.14    0.72
   7  -7   0   13.20    1.29
   7  -7   0   13.73    1.32
   7  -7   0   14.38    1.27
  -7   7   0   11.02    1.32
  -7   7   0   12.82    1.29
  -8   0  11    9.75    1.55
  -8   0  10   11.33    1.81
  -8   0   9    5.06    1.49
  -8   0   8   43.98    3.94
   8   0  -7    8.66    3.70
  -8   0   7   14.67    2.67
  -8   0   6  250.96   22.86
  -8   0   6  254.37   15.31
  -8   0   6  249.33   14.55
  -8   0   5    8.95    5.12
  -8   0   5   13.12    2.20
  -8   0   5   10.94    2.97
  -8   0   4  143.53   10.21
  -8   0   4  156.68   14.25
  -8   0   4  146.62    8.54
  -8   0   3    8.63    1.75
  -8   0   3   10.93    3.41
  -8   0   3    6.24    4.38
   8   0  -2   14.72    1.53
  -8   0   2   13.75    3.80
  -8   0   2   16.16    5.39
  -8   0   2   15.35    2.04
   8   0  -1    1.64    0.78
   8   0  -1    0.68    0.86
  -8   0   1    2.59    1.85
  -8   0   1    1.12    0.82
  -8   0   1    0.10    3.23
   8   0   0    7.14    1.14
   8   0   0    8.68    1.30
  -8   0   0    8.19    1.72
  -8   0   0    4.70    5.08
  -8   0   0    7.65    1.52
   8   0   1   28.10    2.02
   8   0   1   30.07    2.58
   8   0   1   42.97    8.17
  -8   0  -1   28.49    2.48
   8   0   2   21.80    2.19
   8   0   2   22.42    5.79
   8   0   2   20.61    1.83
  -8   0  -2   17.87    1.90
   8   0   3    0.91    1.09
   8   0   3    1.41    0.81
   8   0   3    1.40    1.89
  -8   0  -3    0.78    0.91
   8   0   4   36.49    2.42
   8   0   4   40.01    2.45
  -8   0  -4   25.34    2.22
   8   0   5    4.94    1.23
   8   0   5    5.86    1.02
   8   0   6    2.32    0.80
   8   0   6    2.13    0.75
  -8   1  11    1.57    1.13
  -8   1  11    3.57    0.89
  -8   1  10    9.47    1.76
  -8   1  10    5.05    1.11
  -8  -1  10    4.00    1.44
  -8   1   9   27.80    2.93
  -8   1   9   24.34    1.88
  -8  -1   9   21.28    2.50
  -8   1   8   11.23    2.24
  -8   1   8    8.52    1.25
  -8  -1   8   13.55    2.10
   8  -1  -7    1.35    2.31
  -8   1   7    3.32    1.82
  -8   1   7    2.85    0.83
  -8  -1   7    1.17    1.62
  -8  -1   7    3.12    1.64
   8  -1  -6   21.45    5.24
  -8   1   6   10.02    5.38
  -8   1   6   25.55    3.36
  -8   1   6   22.22    1.71
  -8  -1   6   20.48    7.73
  -8  -1   6   28.21    3.11
  -8  -1   6   24.40    3.67
   8  -1  -5   96.57   10.83
  -8   1   5  110.66   12.91
  -8   1   5  116.17    6.98
  -8   1   5  110.83    5.53
  -8  -1   5  100.66   13.08
  -8  -1   5  101.08    6.76
  -8  -1   5   98.00    8.14
   8  -1  -4   28.10    7.66
  -8   1   4   25.68    6.82
  -8   1   4   30.09    2.84
  -8  -1   4   31.51    5.15
  -8  -1   4   23.72    6.25
  -8  -1   4   29.80    3.11
   8  -1  -3   40.63    8.96
   8  -1  -3   32.89    2.42
  -8   1   3   39.57    7.54
  -8   1   3   36.76    3.03
  -8  -1   3   39.20    5.46
  -8  -1   3   33.38    3.15
  -8  -1   3   34.82    6.51
   8  -1  -2   25.39    1.97
   8  -1  -2   25.05    8.56
   8   1  -2   22.11    1.77
  -8   1   2   23.29    2.29
  -8   1   2   19.31    5.93
  -8  -1   2   29.82    4.62
  -8  -1   2   26.11    2.59
  -8  -1   2   22.38    5.73
   8  -1  -1   14.75    1.49
   8  -1  -1   13.44    7.91
   8  -1  -1   12.75    1.36
  -8   1   1    7.69    4.99
  -8   1   1   12.48    1.73
  -8  -1   1   11.35    5.25
  -8  -1   1   16.10    2.11
  -8  -1   1   15.55    2.62
  -8  -1   1   14.14    1.85
   8  -1   0   33.40    2.51
   8  -1   0   32.40    2.16
   8  -1   0   38.10    9.01
   8   1   0   30.06    2.07
  -8   1   0   34.54    2.57
  -8   1   0   23.17    7.65
  -8  -1   0   35.24    6.84
  -8  -1   0   36.37    2.97
  -8  -1   0   31.96    2.63
  -8  -1   0   29.44    4.05
   8  -1   1    7.33    1.52
   8  -1   1    6.85    1.18
   8  -1   1    6.89    5.29
   8   1   1    6.46    1.09
  -8   1  -1    5.35    1.36
  -8  -1  -1    5.55    1.77
  -8  -1  -1    9.33    1.60
  -8  -1  -1    7.86    2.33
   8  -1   2   36.17    2.54
   8  -1   2   39.82    2.96
   8  -1   2   41.10    5.41
   8   1   2   47.92    7.19
   8   1   2   38.11    2.45
  -8   1  -2   35.90    3.06
  -8  -1  -2   41.17    3.41
  -8  -1  -2   40.38    3.02
   8  -1   3   13.43    1.57
   8  -1   3   16.21    2.00
   8  -1   3   21.16    2.75
   8   1   3   14.80    1.48
  -8  -1  -3   15.03    2.19
  -8  -1  -3   12.91    1.80
   8  -1   4    5.08    1.05
   8  -1   4    4.79    1.27
   8   1   4    5.33    1.00
  -8  -1  -4    3.98    1.11
   8  -1   5   17.39    1.58
   8  -1   5   16.54    1.65
   8   1   5   18.64    1.85
   8   1   5   16.36    1.46
  -8  -1  -5   10.06    1.75
   8  -1   6   24.49    1.73
   8  -1   6   26.76    1.85
   8   1   6   25.72    1.80
   8   1   6   27.01    2.07
  -8   2  11    1.78    1.02
  -8   2  11    1.11    0.61
  -8   2  10    6.61    1.57
  -8   2  10    7.77    1.03
  -8  -2   9    5.52    1.62
  -8   2   9    7.13    1.03
  -8   2   9   10.53    1.82
  -8   2   9    3.22    1.13
  -8  -2   8   49.60    3.67
  -8   2   8   60.00    4.53
  -8   2   8   50.55    2.97
  -8   2   8   48.94    2.84
  -8  -2   7   15.43    2.22
  -8  -2   7   15.63    2.48
  -8   2   7   13.89    2.35
  -8   2   7   12.12    1.38
  -8   2   7   12.03    1.30
   8  -2  -6   43.89    5.72
  -8  -2   6   51.91    5.31
  -8  -2   6   44.09    3.69
  -8   2   6   48.84    2.88
  -8   2   6   49.39    4.06
  -8   2   6   48.21    2.78
   8  -2  -5   12.94    4.55
   8  -2  -5    2.41    4.69
  -8  -2   5   12.36    2.13
  -8  -2   5    3.70    6.06
  -8  -2   5   11.12    3.79
  -8   2   5   15.89    2.32
  -8   2   5   10.99    1.25
  -8   2   5    8.44    1.26
   8  -2  -4   23.34    6.60
  -8  -2   4   27.46    4.92
  -8  -2   4   24.75    2.69
  -8  -2   4   16.98    6.13
  -8   2   4   20.12    7.95
  -8   2   4   29.45    1.98
  -8   2   4   26.78    2.84
  -8   2   4   29.72    2.02
   8  -2  -3   68.42   10.16
   8  -2  -3   74.57    3.95
  -8  -2   3   76.22    5.06
  -8  -2   3   71.13    9.63
  -8  -2   3   75.25    7.62
  -8   2   3   75.78    4.77
  -8   2   3   72.32   11.00
  -8   2   3   74.05    3.85
  -8   2   3   71.14    3.79
   8  -2  -2    0.53    0.63
   8  -2  -2    0.32    0.64
   8  -2  -2    1.26    3.50
  -8  -2   2    0.61    1.03
  -8  -2   2   -2.35    2.99
  -8  -2   2    0.15    0.83
  -8  -2   2   -0.20    2.15
  -8   2   2    0.15    0.93
  -8   2   2    0.73    3.56
  -8   2   2    0.63    0.61
   8  -2  -1    2.61    5.47
   8  -2  -1    4.07    0.92
   8  -2  -1    4.57    1.10
  -8  -2   1    4.28    1.41
  -8  -2   1    2.19    1.29
  -8  -2   1    2.08    4.06
  -8  -2   1    5.15    2.84
  -8   2   1    4.75    1.37
  -8   2   1    3.02    0.84
   8  -2   0    1.23    0.79
   8  -2   0    2.57    3.58
   8  -2   0    1.72    0.76
  -8  -2   0    1.25    1.29
  -8  -2   0    2.67    1.31
  -8  -2   0    0.89    2.19
  -8   2   0    2.09    1.11
   8   2   1   15.51    1.48
   8  -2   1   22.55    4.45
   8  -2   1   17.60    1.69
   8  -2   1   19.26    2.01
  -8  -2  -1   21.27    2.53
  -8  -2  -1   19.20    3.17
  -8  -2  -1   20.37    1.85
   8   2   2    0.20    0.57
   8  -2   2    0.11    0.64
   8  -2   2   -0.50    1.10
   8  -2   2    0.49    0.80
  -8  -2  -2    0.16    1.09
  -8  -2  -2    0.43    0.81
  -8  -2  -2    0.06    1.02
   8   2   3   32.33    2.17
   8  -2   3   36.39    2.77
   8  -2   3   33.11    2.55
   8  -2   3   37.37    2.51
  -8  -2  -3   37.45    3.37
  -8  -2  -3   36.59    2.79
   8   2   4    3.74    0.94
   8  -2   4    4.49    0.92
   8  -2   4    4.56    1.01
  -8  -2  -4    4.38    1.10
  -8  -2  -4    3.48    1.47
   8   2   5    4.12    0.83
   8  -2   5    4.28    0.92
   8  -2   5    4.92    0.90
  -8  -2  -5    3.48    1.02
  -8   3  10    0.68    0.85
  -8   3  10    1.90    1.02
  -8   3  10    2.37    0.68
  -8   3   9   15.53    1.96
  -8   3   9   12.72    1.35
  -8   3   9   14.92    1.39
  -8   3   8    4.42    1.47
  -8   3   8    4.95    0.91
  -8   3   8    2.76    0.85
  -8  -3   7    2.33    1.60
  -8  -3   7    1.09    1.26
  -8   3   7    1.72    0.82
  -8   3   7    2.59    1.36
  -8   3   7    1.69    0.82
   8  -3  -6   16.12    2.05
  -8  -3   6   14.63    2.17
  -8  -3   6   14.37    3.47
  -8   3   6   18.53    2.40
  -8   3   6   15.96    1.52
  -8   3   6   16.89    1.56
   8  -3  -5    0.09    0.99
  -8  -3   5    0.51    0.86
  -8  -3   5    0.32    1.74
  -8   3   5   -0.03    0.53
  -8   3   5    0.28    0.56
  -8   3   5   -0.05    0.86
   8  -3  -4   10.39    1.32
   8  -3  -4   17.39    3.65
  -8  -3   4   12.19    1.83
  -8  -3   4   13.41    3.90
  -8   3   4   14.65    1.50
  -8   3   4   15.14    1.98
  -8   3   4   11.56    1.37
   8  -3  -3    2.78    0.92
   8  -3  -3    2.13    0.90
   8  -3  -3    2.44    2.89
  -8  -3   3    1.99    1.39
  -8  -3   3    5.04    2.99
  -8   3   3    2.99    1.48
  -8   3   3    3.28    0.90
  -8   3   3    3.32    0.89
   8  -3  -2   87.99    8.47
   8  -3  -2   85.75    4.42
   8  -3  -2   89.78    4.84
  -8   3   2   75.80    4.34
  -8   3   2   83.32    4.42
  -8  -3   2   85.84    5.32
  -8  -3   2   92.96    8.24
  -8   3   2   77.00    5.18
   8  -3  -1    5.00    0.99
   8  -3  -1    4.68    1.13
   8  -3  -1    4.75    3.31
  -8   3   1    1.47    0.99
  -8   3   1    2.74    0.86
  -8  -3   1    2.33    1.28
  -8  -3   1    5.20    1.38
  -8  -3   1    4.87    2.69
   8  -3   0    2.72    2.07
   8  -3   0    3.08    1.07
   8  -3   0    3.06    0.95
  -8   3   0    2.30    0.89
  -8   3   0    2.34    0.97
  -8  -3   0    2.70    1.36
  -8  -3   0    3.80    1.33
  -8  -3   0    4.06    2.24
   8  -3   1   27.11    3.21
   8  -3   1   25.21    2.18
   8  -3   1   22.03    1.98
  -8   3  -1   19.67    1.86
  -8   3  -1   20.77    1.77
  -8  -3  -1   26.47    2.78
  -8  -3  -1   25.31    2.38
  -8  -3  -1   26.85    3.18
   8  -3   2   39.92    2.88
   8  -3   2   35.01    2.41
   8  -3   2   33.95    2.14
  -8   3  -2   32.42    2.23
  -8  -3  -2   35.74    3.28
  -8  -3  -2   36.12    2.93
  -8  -3  -2   33.04    3.16
   8  -3   3   18.82    1.72
   8  -3   3   19.80    1.81
   8  -3   3   19.09    1.71
   8   3   3   16.98    1.52
  -8   3  -3   13.92    1.55
  -8  -3  -3   22.29    2.47
  -8  -3  -3   19.01    1.95
   8  -3   4    1.44    0.75
   8  -3   4    1.58    0.74
   8   3   4    0.58    0.63
  -8  -3  -4    0.76    1.22
  -8  -3  -4    1.95    0.85
   8  -3   5    2.29    0.71
   8  -3   5    1.85    0.72
  -8  -3  -5    0.24    1.12
  -8  -3  -5    2.49    0.90
  -8   4   9    1.82    0.65
  -8   4   9    0.21    1.07
  -8   4   9    0.37    0.62
  -8   4   8   16.36    1.45
  -8   4   8   14.29    1.35
  -8   4   8   14.09    1.88
  -8  -4   7    3.68    1.76
  -8   4   7    3.18    1.49
  -8   4   7    4.47    0.94
  -8   4   7    3.69    0.94
  -8  -4   6   15.26    3.20
  -8   4   6   15.27    2.23
  -8   4   6   16.83    1.55
  -8   4   6   16.63    1.60
   8  -4  -5   12.29    1.69
  -8  -4   5   11.46    1.78
  -8  -4   5   12.57    3.41
  -8   4   5   12.48    1.42
  -8   4   5   12.04    1.30
  -8   4   5    9.21    2.28
   8  -4  -4    1.12    0.98
   8  -4  -4    0.17    0.61
   8  -4  -4    0.12    0.64
  -8  -4   4    0.83    0.83
  -8  -4   4    0.66    2.07
  -8   4   4    0.80    0.73
  -8   4   4    0.33    0.69
   8  -4  -3   17.15    2.41
   8  -4  -3   15.00    1.51
   8  -4  -3   16.32    1.62
  -8  -4   3   16.46    2.09
  -8  -4   3   18.87    4.12
  -8   4   3   18.32    1.66
  -8   4   3   19.99    1.74
   8  -4  -2   34.97    3.33
   8  -4  -2   37.50    2.37
   8  -4  -2   35.74    2.46
  -8  -4   2   35.11    3.00
  -8  -4   2   37.20    4.93
  -8   4   2   31.47    2.27
  -8   4   2   33.42    2.33
   8  -4  -1   12.92    2.13
   8  -4  -1   11.68    1.40
   8  -4  -1   12.86    1.46
  -8  -4   1   12.65    1.71
  -8  -4   1    4.09    1.73
  -8  -4   1   11.54    3.16
  -8   4   1   10.27    1.38
  -8   4   1   10.18    1.36
   8  -4   0    6.53    1.56
   8  -4   0    5.06    1.12
   8  -4   0    6.32    1.20
  -8  -4   0    4.56    1.44
  -8  -4   0    5.31    1.37
  -8  -4   0    5.65    2.35
  -8   4   0    4.61    1.08
  -8   4   0    4.56    1.08
   8  -4   1    5.23    1.16
   8  -4   1    8.43    1.26
   8  -4   1    5.89    1.46
  -8  -4  -1    5.51    1.46
  -8  -4  -1    4.37    1.45
  -8  -4  -1    4.90    1.70
  -8   4  -1    6.72    1.08
  -8   4  -1    5.61    1.09
   8  -4   2   10.99    1.27
   8  -4   2   11.00    1.51
   8  -4   2   11.56    1.09
  -8  -4  -2    9.93    1.97
  -8  -4  -2   10.06    1.55
  -8   4  -2   10.12    1.33
  -8   4  -2   11.48    1.31
   8  -4   3    8.81    1.20
   8  -4   3   10.38    1.19
   8  -4   3    9.34    1.15
  -8  -4  -3   13.15    1.73
  -8  -4  -3    8.65    1.44
  -8   4  -3    8.01    1.18
  -8   4  -3    4.45    1.66
   8  -4   4    4.97    0.80
   8  -4   4    2.54    0.80
  -8  -4  -4    0.55    1.32
  -8  -4  -4    1.68    1.02
  -8   5   8    1.69    0.66
  -8   5   8    0.76    0.67
  -8   5   7    0.30    0.61
  -8   5   7    0.69    0.62
  -8  -5   7    0.67    0.97
  -8   5   6    1.88    0.87
  -8   5   6    2.46    0.86
  -8  -5   6    1.51    1.54
   8  -5  -5   12.76    1.76
  -8   5   5    9.85    1.34
  -8   5   5   12.55    1.35
  -8  -5   5   14.36    2.78
   8  -5  -4    0.74    0.86
   8  -5  -4    1.02    0.72
   8  -5  -4    0.19    0.69
  -8   5   4    1.52    0.78
  -8   5   4    1.29    0.80
  -8  -5   4    0.63    1.83
   8  -5  -3    0.37    0.66
   8  -5  -3    0.11    0.53
   8  -5  -3    0.16    0.52
  -8   5   3    0.23    0.63
  -8   5   3    0.09    0.59
  -8  -5   3    0.01    0.69
  -8  -5   3   -0.04    1.40
   8  -5  -2   11.11    1.47
   8  -5  -2    8.99    1.15
   8  -5  -2    9.32    1.14
  -8   5   2    7.85    1.20
  -8   5   2    7.22    1.20
  -8  -5   2    6.08    1.50
  -8  -5   2    8.78    2.64
   8  -5  -1   10.19    1.33
   8  -5  -1    8.73    1.21
   8  -5  -1    8.39    1.20
  -8   5   1    6.81    0.95
  -8   5   1    9.03    1.17
  -8  -5   1    8.82    1.57
  -8  -5   1    8.94    2.36
   8  -5   0   -0.24    0.56
   8  -5   0    0.33    0.45
   8  -5   0    0.31    0.50
  -8   5   0   -0.46    0.47
  -8   5   0    0.24    0.49
  -8  -5   0    0.04    0.61
  -8  -5   0   -0.53    0.57
  -8  -5   0    1.12    1.05
   8  -5   1    9.06    1.29
   8  -5   1    9.33    1.15
   8  -5   1   10.49    1.19
  -8   5  -1    7.91    1.19
  -8   5  -1    6.95    1.09
  -8  -5  -1    2.85    1.52
  -8  -5  -1    7.87    1.30
  -8  -5  -1    7.26    1.82
   8  -5   2    4.54    0.94
   8  -5   2    4.02    0.89
   8  -5   2    4.11    0.82
  -8   5  -2    4.02    0.94
  -8   5  -2    2.60    0.89
  -8  -5  -2   -0.60    1.22
  -8  -5  -2    1.81    0.99
   8  -5   3    0.08    0.45
   8  -5   3    0.29    0.42
  -8  -5  -3   -0.06    0.60
  -8  -6   6   -0.19    0.69
  -8   6   6    0.35    0.53
  -8   6   6    0.17    0.49
  -8  -6   5    2.28    1.45
  -8   6   5    2.11    0.85
  -8   6   5    2.27    0.80
   8  -6  -4    3.40    1.00
   8  -6  -4    1.42    0.77
  -8  -6   4    1.79    1.67
  -8   6   4    3.35    0.83
  -8   6   4    2.66    0.80
   8  -6  -3    0.57    1.01
   8  -6  -3    3.61    0.92
   8  -6  -3    4.30    0.94
  -8  -6   3    5.94    1.77
  -8   6   3    4.48    0.92
  -8   6   3    3.69    0.95
   8  -6  -2    0.38    0.60
   8  -6  -2    0.21    0.49
   8  -6  -2    0.11    0.52
  -8  -6   2    0.64    1.02
  -8   6   2    0.27    0.58
  -8   6   2    0.46    0.58
   8  -6  -1    1.14    0.66
   8  -6  -1    0.78    0.61
   8  -6  -1    0.48    0.64
  -8  -6   1    0.57    1.14
  -8   6   1    0.22    0.64
  -8   6   1    0.69    0.62
   8  -6   0    8.08    1.07
   8  -6   0    6.80    0.99
   8  -6   0    7.32    1.00
  -8   6   0    7.05    1.07
  -8   6   0    7.34    1.06
  -9   0  10    8.45    1.60
  -9   0   9    4.16    1.46
  -9   0   8   12.23    1.93
   9   0  -7    0.91    2.30
  -9   0   7    2.36    1.43
   9   0  -6    1.62    2.76
  -9   0   6    0.71    1.45
   9   0  -5    6.75    5.02
  -9   0   5    8.33    2.11
  -9   0   4   35.17    3.47
  -9   0   3    1.62    1.36
   9   0  -2    0.50    3.96
   9   0  -2    0.07    0.60
  -9   0   2    0.85    0.94
   9   0  -1    1.45    0.80
   9   0  -1    1.01    5.05
  -9   0   1    0.80    1.10
   9   0   0   77.32    4.37
   9   0   0   72.66   11.20
  -9   0   0   77.44    4.75
   9   0   1    8.44    1.24
   9   0   1   10.32    1.40
   9   0   1    8.17    4.66
  -9   0  -1    8.67    1.53
   9   0   2    0.83    1.32
   9   0   2   -0.09    0.51
   9   0   2    0.16    0.53
  -9   0  -2    0.32    0.71
   9   0   3    8.87    1.17
   9   0   3   10.42    1.37
   9   0   4   58.17    3.58
   9   0   4   66.78    3.55
  -9   1  10    0.67    1.00
  -9  -1  10    0.93    0.83
  -9   1   9   13.90    1.98
  -9  -1   9   11.94    1.90
  -9   1   8    2.04    1.32
  -9  -1   8    1.99    1.18
   9  -1  -7    0.48    1.77
  -9   1   7    2.20    1.35
  -9  -1   7    2.23    1.47
   9  -1  -6   12.71    4.18
  -9   1   6   18.78    2.53
  -9  -1   6   17.73    2.85
  -9  -1   6   18.89    2.70
   9  -1  -5   19.05    5.75
  -9   1   5   21.77    2.73
  -9  -1   5   19.79    2.55
  -9  -1   5   19.36    3.53
   9  -1  -4   10.05    5.65
  -9   1   4    8.51    2.04
  -9  -1   4    8.56    3.09
  -9  -1   4    9.58    2.04
   9  -1  -3   27.37    8.17
  -9   1   3   25.42    2.63
  -9  -1   3   23.82    2.81
  -9  -1   3   25.19    4.29
   9  -1  -2    8.92    1.27
   9  -1  -2    6.34    6.82
  -9   1   2   10.63    1.71
  -9  -1   2    9.12    1.87
  -9  -1   2    8.23    3.04
   9  -1  -1   32.13    7.94
   9  -1  -1   34.39    2.32
   9   1  -1   33.01    2.28
  -9   1   1   33.52    2.66
  -9  -1   1   35.08    4.24
  -9  -1   1   36.12    3.19
   9  -1   0    5.38    4.44
   9  -1   0    5.01    1.07
   9  -1   0    4.35    0.97
   9   1   0    4.98    5.38
   9   1   0    4.00    1.10
  -9   1   0    4.15    1.24
  -9  -1   0    5.77    1.46
   9  -1   1   23.81    4.30
   9  -1   1   18.04    1.52
   9  -1   1   19.73    1.78
   9   1   1   20.13    5.79
   9   1   1   22.00    1.85
  -9   1  -1   15.18    1.94
  -9  -1  -1   22.99    2.16
   9  -1   2    4.09    1.30
   9  -1   2    4.72    0.97
   9  -1   2    3.02    0.84
   9   1   2    2.25    2.54
   9   1   2    1.40    0.85
   9   1   2    3.57    1.02
  -9  -1  -2    3.21    1.19
   9  -1   3   14.66    1.39
   9  -1   3   11.24    1.23
   9   1   3    9.37    1.18
   9   1   3   14.28    1.43
  -9  -1  -3   11.53    1.48
   9  -1   4    1.53    0.71
   9  -1   4    1.01    0.62
   9   1   4    1.28    0.77
  -9   2  10    0.62    0.82
  -9  -2   9    1.61    1.26
  -9   2   9    1.31    0.89
  -9  -2   8    3.36    1.37
  -9   2   8   10.84    1.72
  -9   2   8    6.50    1.01
  -9  -2   7   23.54    2.73
  -9  -2   7   21.31    2.33
  -9   2   7   23.14    1.77
  -9   2   7   25.35    2.52
   9  -2  -6   12.10    2.13
  -9  -2   6    8.34    2.52
  -9  -2   6    7.51    1.86
  -9   2   6    7.41    1.74
   9  -2  -5    6.34    3.06
  -9  -2   5    4.95    1.80
  -9  -2   5    5.40    2.83
  -9   2   5   10.07    1.73
   9  -2  -4   22.72    4.89
  -9  -2   4   23.43    2.69
  -9  -2   4   22.68    4.28
  -9   2   4   22.58    2.57
   9  -2  -3    7.61    1.18
   9  -2  -3   10.23    4.47
  -9  -2   3   10.71    1.96
  -9  -2   3   10.83    3.35
  -9   2   3    9.31    1.76
   9  -2  -2    7.53    1.10
   9  -2  -2    6.97    4.08
  -9  -2   2    7.50    1.76
  -9  -2   2    8.36    2.88
  -9   2   2    6.06    1.70
   9   2  -1    9.04    1.19
   9  -2  -1    9.84    4.37
   9  -2  -1    7.82    1.16
   9  -2  -1    8.93    1.26
  -9  -2   1   10.80    1.86
  -9  -2   1   12.05    2.78
  -9   2   1    8.58    1.67
   9   2   0   30.81    2.13
   9  -2   0   36.78    4.86
   9  -2   0   31.55    2.07
   9  -2   0   32.70    2.24
  -9  -2   0   36.10    2.59
  -9  -2   0   33.45    3.69
   9   2   1    2.18    4.18
   9  -2   1    6.49    1.09
   9  -2   1    4.04    0.89
   9  -2   1    4.91    1.62
  -9  -2  -1    4.33    1.26
   9   2   2    4.04    0.92
   9  -2   2    2.91    0.81
   9  -2   2    1.85    1.06
   9  -2   2    3.71    0.94
  -9  -2  -2    3.14    1.04
   9   2   3   19.02    1.61
   9  -2   3   18.62    1.44
   9  -2   3   21.57    1.62
  -9  -2  -3   15.98    1.76
   9  -2   4   26.26    1.69
  -9   3   9    0.93    0.90
  -9   3   8   10.11    1.63
  -9   3   8   10.43    1.14
  -9   3   7    1.88    1.11
  -9   3   7    1.15    0.68
  -9  -3   7    0.04    1.51
  -9  -3   7    0.72    1.05
   9  -3  -6   10.89    1.51
  -9   3   6   11.58    1.93
  -9   3   6   11.79    1.23
  -9  -3   6   12.06    1.78
  -9  -3   6   11.16    2.56
   9  -3  -5    8.06    1.54
  -9   3   5    4.34    1.39
  -9   3   5    5.32    1.05
  -9  -3   5    8.04    1.45
  -9  -3   5    7.72    2.71
   9  -3  -4    5.93    1.76
  -9   3   4    5.39    1.48
  -9   3   4    4.96    0.97
  -9  -3   4    6.17    1.54
  -9  -3   4    6.08    2.81
   9  -3  -3   17.56    2.72
   9  -3  -3   15.28    1.44
  -9   3   3   13.74    1.44
  -9  -3   3   15.35    2.13
  -9  -3   3   20.64    3.73
   9  -3  -2   16.16    2.76
   9  -3  -2   16.38    1.54
   9  -3  -2   19.20    1.62
  -9  -3   2   21.70    2.32
  -9  -3   2   22.52    3.57
   9  -3  -1    7.28    2.13
   9  -3  -1    8.42    1.11
   9  -3  -1    6.95    1.00
  -9  -3   1    5.09    1.57
  -9  -3   1    8.11    2.33
   9  -3   0    7.79    1.18
   9  -3   0    9.81    1.73
   9  -3   0    9.10    1.20
  -9  -3   0   12.18    1.66
  -9  -3   0    9.54    2.32
   9  -3   1    2.83    0.84
   9  -3   1    2.55    1.05
   9  -3   1    3.67    0.86
  -9  -3  -1    0.71    1.12
  -9  -3  -1    2.61    1.12
   9  -3   2   10.41    1.16
   9  -3   2    8.45    1.06
   9  -3   2    7.92    1.27
  -9  -3  -2    9.03    1.37
   9  -3   3    6.79    0.88
   9  -3   3    7.35    0.93
   9   3   3    0.65    0.93
  -9  -3  -3    1.29    1.05
  -9  -4   7    0.43    0.88
  -9   4   7    0.02    0.49
  -9   4   7    0.07    0.50
  -9  -4   6    5.04    1.83
  -9   4   6    3.28    1.20
  -9   4   6    7.47    0.99
   9  -4  -5    3.77    0.94
  -9  -4   5    1.70    1.26
  -9  -4   5    4.15    2.03
  -9   4   5    2.17    0.88
  -9   4   5    3.08    0.86
   9  -4  -4   10.19    1.37
  -9  -4   4    5.70    1.50
  -9  -4   4   11.09    2.90
  -9   4   4    8.66    1.14
  -9   4   4    6.62    1.07
   9  -4  -3    9.46    1.42
   9  -4  -3    6.18    1.00
  -9  -4   3    6.90    1.36
  -9  -4   3    9.14    2.74
  -9   4   3    6.29    1.14
  -9   4   3    7.98    1.10
   9  -4  -2    0.18    0.75
   9  -4  -2    0.06    0.54
   9  -4  -2    0.04    0.57
  -9  -4   2    0.90    0.74
  -9  -4   2   -0.60    1.33
  -9   4   2    0.65    0.74
  -9   4   2    0.02    0.59
   9  -4  -1    8.96    1.28
   9  -4  -1    4.52    0.94
   9  -4  -1    7.05    0.93
  -9  -4   1    5.76    1.26
  -9  -4   1    3.15    1.86
  -9   4   1    3.04    0.96
  -9   4   1    2.25    0.95
   9  -4   0   13.26    1.44
   9  -4   0   10.94    1.25
   9  -4   0   11.85    1.18
  -9  -4   0   10.52    1.63
  -9  -4   0    2.97    2.07
   9  -4   1    1.36    0.82
   9  -4   1    1.22    0.68
   9  -4   1    2.00    0.64
  -9  -4  -1    0.10    0.99
  -9  -4  -1    1.08    0.91
   9  -4   2    1.46    0.62
   9  -4   2    1.67    0.61
  -9  -4  -2    0.43    0.83
  -9   5   5    8.07    1.11
  -9  -5   5   12.19    2.04
   9  -5  -4    1.40    0.88
  -9   5   4    2.83    0.79
  -9   5   4    2.85    0.81
  -9  -5   4    3.11    1.65
   9  -5  -3    3.18    0.90
  -9   5   3    0.80    0.76
  -9   5   3    1.69    0.79
  -9  -5   3    5.31    1.58
   9  -5  -2    2.77    0.76
   9  -5  -2    0.58    0.64
   9  -5  -2    1.08    0.67
  -9   5   2    0.39    0.67
  -9   5   2    0.90    0.68
  -9  -5   2    3.15    1.33
   9  -5  -1    1.22    0.60
   9  -5  -1    0.16    0.53
   9  -5  -1    0.73    0.59
  -9  -5   1    0.54    1.00
   9  -5   0    0.27    0.53
 -10   0   8    1.41    0.99
 -10   0   7    0.41    0.68
  10   0  -6    1.35    2.06
 -10   0   6    1.21    1.23
  10   0  -5   10.30    4.60
 -10   0   5   16.83    2.30
  10   0  -4   29.06    6.24
 -10   0   4   27.57    2.73
  10   0  -3   22.77    6.14
 -10   0   3   19.91    2.17
  10   0  -2   11.34    4.82
 -10   0   2    9.29    1.58
  10   0  -1    3.12    2.95
  10   0  -1    0.21    0.66
 -10   0   1    2.06    0.93
  10   0   0    1.41    0.80
  10   0   0    6.12    2.34
 -10   0   0    3.29    1.07
  10   0   1    3.85    0.98
  10   0   1    4.37    1.67
 -10   1   8    2.06    1.10
 -10  -1   8    1.28    1.03
  10   1  -7    2.70    2.03
 -10   1   7    3.17    1.21
 -10  -1   7    4.05    1.21
  10  -1  -6    2.67    1.65
  10   1  -6    4.34    2.84
 -10   1   6    3.29    1.33
 -10  -1   6    6.42    1.51
  10  -1  -5    9.91    2.86
  10   1  -5    9.30    4.55
 -10   1   5   10.53    1.76
 -10  -1   5   11.68    1.65
  10  -1  -4   -0.91    1.28
  10   1  -4    1.30    2.46
 -10   1   4   -0.21    0.79
 -10  -1   4    0.65    0.78
  10  -1  -3   11.23    3.40
  10   1  -3   22.37    6.49
 -10   1   3   18.49    2.16
 -10  -1   3   19.78    2.27
  10  -1  -2   35.79    5.61
  10   1  -2   40.92    7.83
 -10   1   2   28.30    2.65
 -10  -1   2   31.77    2.81
  10  -1  -1    1.22    0.83
  10  -1  -1    4.66    2.83
  10   1  -1    5.27    4.03
 -10   1   1    3.54    1.18
 -10  -1   1    5.19    1.25
  10  -1   0    2.94    1.60
  10  -1   0    0.22    0.69
  10   1   0    3.43    2.52
  10   1   0    0.59    0.93
 -10  -1   0    3.19    0.90
  10  -1   1   12.93    1.59
  10  -1   1   12.50    1.29
  10   1   1   10.99    1.17
 -10  -1  -1   10.10    1.54
 -10   2   8    1.04    0.93
 -10  -2   7    2.22    1.07
 -10   2   7    2.97    1.23
  10  -2  -6    2.95    0.99
 -10  -2   6    1.84    1.15
 -10   2   6    1.05    1.07
  10  -2  -5    4.64    1.44
 -10  -2   5    6.69    1.54
 -10  -2   5    5.83    1.78
 -10   2   5    4.75    1.43
  10  -2  -4   19.97    2.98
 -10  -2   4   21.55    2.75
 -10  -2   4   17.94    1.76
 -10   2   4   10.51    1.74
  10  -2  -3   13.30    2.69
 -10  -2   3   11.98    1.77
 -10  -2   3   12.64    2.48
 -10   2   3    7.58    1.55
  10  -2  -2    0.92    1.25
 -10  -2   2    0.80    1.03
  10   2  -1    7.36    4.71
  10  -2  -1    9.07    1.84
  10  -2  -1    9.11    1.26
 -10  -2   1   10.91    1.54
  10   2   0    1.72    2.69
  10  -2   0    4.33    0.97
  10  -2   0    1.86    0.83
 -10  -2   0    1.75    1.01
  10  -2   1    5.62    0.80
 -10  -2  -1    1.65    1.10
 -10  -3   6    6.87    1.35
 -10  -3   6   11.38    1.71
  10  -3  -5    0.06    0.79
 -10  -3   5    2.15    1.03
 -10  -3   5    1.82    1.23
  10  -3  -4    0.51    0.78
 -10  -3   4    2.94    0.91
 -10  -3   4    1.09    1.39
  10  -3  -3    8.04    1.26
 -10  -3   3    4.16    1.35
 -10  -3   3    9.29    2.10
  10  -3  -2   29.31    2.22
 -10  -3   2   23.76    2.24
 -10  -3   2   27.38    2.87
  10  -3  -1    0.37    0.63
  10   3  -1   -0.11    1.98
 -10  -3   1    0.13    0.68
  10  -3   0    0.12    0.47
 -10  -3   0   -0.00    0.55
   0   0   0    0.00    0.00
;
_shelx_hkl_checksum              42277
